# Supplementary material for: Circulating microRNAs as minimal residual disease biomarkers in childhood acute lymphoblastic leukemia
Source: J Transl Med. 2019 Nov 14;17:372. doi: 10.1186/s12967-019-2114-x (PMC6854698; doi:10.1186/s12967-019-2114-x)
Supplement: Supplementary file 1 — Additional file 1. Associations between miR expression changes and MRD parameters or risk factors. In these analyses, the dependent variable is the normalized miR expression change between the time points compared, all measured in PB PFP. Fold change indicates change in the normalized miR expression between the two time points, the median of these values are provided. Pearson’s r indicates the correlation between dependent and independent variables. Adjusted p refers to the statistical significance of the Pearson’s correlation. *Normal karyotype: no alteration on FISH, DNA index diploid and cytogenetics normal or unsuccessful. [file 12967_2019_2114_MOESM1_ESM.xlsx]

## Sheet: mrd.all.results
miR	Time points	Fold change (of miR expression, median)	Independent variable	Patient subgroup (karyotype)	Pearson's r	CI.L. (Pearson's r)	CI.H. (Pearson's r)	p	Adjusted p
mir-128-3p	Day8vs0	0.107646	X15_FC_MRD	Whole cohort	0.884978	0.720307	0.955222	4.83061e-07	0.000270514
mir-128-3p	Day8vs0	0.149463	X15_FC_MRD	Normal karyotype	0.995442	0.968085	0.999357	2.68765e-06	0.000752542
mir-222-3p	Day8vs0	0.267339	X15_FC_MRD	Whole cohort	0.808473	0.569812	0.921362	1.60543e-05	0.0029968
mir-222-3p	Day8vs0	0.270005	X15_FC_MRD	Normal karyotype	0.97455	0.832343	0.996375	0.000195755	0.0274057
mir-181b-5p	Day33vs0	0.0608102	X33_ALC	Normal karyotype	0.95202	0.7515	0.991519	0.000266298	0.0298253
mir-128-3p	log_Day8vs0	-3.21675	X15_FC_MRD	Whole cohort	0.716895	0.389522	0.883439	0.000552257	0.038658
mir-222-3p	log_Day8vs0	-1.90326	X15_FC_MRD	Whole cohort	0.704847	0.381237	0.874578	0.000519834	0.038658
mir-222-3p	Day33vs0	0.15592	X33_ALC	Normal karyotype	0.938705	0.691339	0.989105	0.000549582	0.038658
mir-222-3p	Day8vs0	0.189869	X8_ABC	t(12;21)	0.956429	0.726962	0.993745	0.000743441	0.0462586
mir-181b-5p	Day15vs0	0.0966375	X15_FC_MRD	Normal karyotype	0.989155	0.839643	0.999318	0.0013536	0.0687162
mir-181a-5p	Day33vs0	0.081341	X33_ALC	Normal karyotype	0.914333	0.589439	0.984614	0.00147249	0.0687162
mir-222-3p	Day15vs0	0.475976	X15_FC_MRD	Normal karyotype	0.989003	0.837564	0.999309	0.00138215	0.0687162
mir-128-3p	Day15vs0	0.3537	X15_FC_MRD	Normal karyotype	0.986004	0.797477	0.999119	0.00198351	0.0854437
mir-222-3p	Day15	0.251201	age	HD	-0.99779	-0.999956	-0.894377	0.00221024	0.0884098
mir-128-3p	Day0	2.53859	age	Normal karyotype	0.897693	0.525338	0.981493	0.00247586	0.0924323
mir-222-3p	log_Day0	-1.04453	X15_FC_MRD	Normal karyotype	-0.925396	-0.989143	-0.56854	0.00280402	0.0981408
mir-128-3p	Day33vs0	0.0950758	X33_ALC	Normal karyotype	0.922606	0.555486	0.988723	0.00306885	0.101091
mir-181b-5p	Day0	0.33796	X0_WBC	Whole cohort	0.584986	0.227686	0.80345	0.00336788	0.104779
mir-128-3p	Day8	0.527143	X15_FC_MRD	HD	0.975908	0.673731	0.998476	0.00447272	0.12606
mir-222-3p	Day8vs0	0.270005	X33_ALC	Normal karyotype	0.874366	0.442072	0.977042	0.00450213	0.12606
mir-181a-5p	Day0	0.613965	X0_WBC	Whole cohort	0.565448	0.19982	0.792853	0.00492572	0.131353
mir-128-3p	Day8vs0	0.149463	X33_ALC	Normal karyotype	0.858089	0.388074	0.973882	0.00640588	0.150784
mir-222-3p	Day8	0.181903	X15_FC_MRD	Whole cohort	0.587419	0.195794	0.817448	0.00646218	0.150784
mir-222-3p	log_Day8vs0	-1.88901	X15_FC_MRD	Normal karyotype	0.89512	0.435878	0.984529	0.0064615	0.150784
mir-181a-5p	Day8vs0	0.230627	X15_FC_MRD	Whole cohort	0.579879	0.184772	0.813618	0.00736178	0.152689
mir-181a-5p	Day8vs0	0.130316	X15_FC_MRD	Normal karyotype	0.891077	0.419553	0.983904	0.00708641	0.152689
mir-222-3p	log_Day15vs0	-1.07104	X15_FC_MRD	Normal karyotype	0.967062	0.577654	0.997907	0.00714033	0.152689
mir-222-3p	Day15vs0	0.471912	X15_FC_MRD	Whole cohort	0.639302	0.210216	0.861875	0.00766645	0.153329
mir-128-3p	log_Day8vs0	-2.78927	X15_FC_MRD	Normal karyotype	0.884138	0.392228	0.982824	0.00823768	0.159072
mir-181a-5p	Day15vs0	0.296865	X15_FC_MRD	Normal karyotype	0.960081	0.508748	0.997455	0.00951673	0.177646
mir-128-3p	Day15vs0	0.149051	X15_FC_MRD	Whole cohort	0.635677	0.183007	0.865955	0.0108669	0.196306
mir-181a-5p	Day8vs0	0.230627	X33_WBC	Whole cohort	0.539971	0.141197	0.787981	0.0115137	0.201489
mir-128-3p	Day33vs0	0.0494345	X33_ALC	Whole cohort	0.607012	0.159213	0.847658	0.0126488	0.214647
mir-181a-5p	Day8	0.600328	X15_FC_MRD	Whole cohort	0.538506	0.126014	0.792237	0.0143009	0.222458
mir-181a-5p	Day8vs0	0.130316	X33_ALC	Normal karyotype	0.814092	0.256653	0.965111	0.0139068	0.222458
mir-222-3p	Day8	0.298253	X15_FC_MRD	HD	0.948154	0.403042	0.996676	0.0140605	0.222458
mir-128-3p	Day8vs0	0.0417587	age	t(12;21)	-0.834098	-0.974837	-0.217923	0.0196494	0.297397
mir-222-3p	Day15vs0	0.471912	X33_ALC	Whole cohort	0.588921	0.109775	0.84597	0.0208931	0.307898
mir-181a-5p	Day8	0.600328	X33_WBC	Whole cohort	0.492478	0.0772048	0.762137	0.0233273	0.326582
mir-181a-5p	Day15vs0	0.296865	X33_ALC	Normal karyotype	0.928227	0.253848	0.995354	0.0228319	0.326582
mir-222-3p	Day8vs0	0.267339	X33_WBC	Whole cohort	0.487858	0.071157	0.759577	0.0248617	0.339574
mir-128-3p	Day15vs0	0.0416794	age	t(12;21)	0.864312	0.176683	0.984972	0.0263679	0.351573
mir-222-3p	Day15	0.239855	age	Normal karyotype	-0.919623	-0.994776	-0.198023	0.0270225	0.351921
mir-181b-5p	Day0	0.569197	X0_WBC	Normal karyotype	0.718072	0.0271236	0.944714	0.044844	0.420086
mir-181b-5p	log_Day0	-1.89502	X15_FC_MRD	t(12;21)	-0.719189	-0.944962	-0.0294312	0.0443543	0.420086
mir-181b-5p	Day15vs0	0.0966375	X33_ALC	Normal karyotype	0.905363	0.114779	0.993806	0.0344478	0.420086
mir-181a-5p	Day0	1.70257	X0_WBC	Normal karyotype	0.740373	0.0746425	0.949613	0.0356743	0.420086
mir-181a-5p	log_Day15	-0.572331	X15_FC_MRD	t(12;21)	-0.786979	-0.966971	-0.083269	0.0357324	0.420086
mir-181a-5p	log_Day8vs0	-2.11637	X15_FC_MRD	Whole cohort	0.447974	0.00680193	0.743171	0.0476129	0.420086
mir-181a-5p	Day15	0.698705	X33_ALC	Whole cohort	0.532683	0.028083	0.820934	0.040915	0.420086
mir-181a-5p	Day15vs0	0.255937	X33_ALC	t(12;21)	0.765228	0.0287205	0.96322	0.0449927	0.420086
mir-128-3p	Day8	0.258226	X15_FC_MRD	Whole cohort	0.470981	0.0213358	0.762148	0.0418137	0.420086
mir-128-3p	log_Day0	1.19699	X15_FC_MRD	Normal karyotype	-0.792711	-0.967946	-0.0983842	0.0334873	0.420086
mir-128-3p	log_Day15vs0	-2.74612	X15_FC_MRD	Whole cohort	0.540677	0.0392992	0.824562	0.0374319	0.420086
mir-128-3p	Day15vs0	0.3537	X33_WBC	Normal karyotype	0.894266	0.0568662	0.993042	0.040611	0.420086
mir-128-3p	Day15vs0	0.149051	X33_ALC	Whole cohort	0.541271	0.0149988	0.832707	0.045618	0.420086
mir-128-3p	Day15vs0	0.3537	X33_ALC	Normal karyotype	0.882243	-0.000105079	0.992204	0.0476419	0.420086
mir-222-3p	Day0	0.239229	X0_WBC	HD	0.781395	0.0688513	0.966015	0.0379973	0.420086
mir-222-3p	log_Day8	-2.45876	X15_FC_MRD	Whole cohort	0.453921	0.0142656	0.746494	0.0443921	0.420086
mir-222-3p	log_Day8	-1.74539	X15_FC_MRD	HD	0.890796	0.0398439	0.992801	0.0426035	0.420086
mir-222-3p	Day8	0.181903	X33_WBC	Whole cohort	0.44428	0.0155813	0.735001	0.0436186	0.420086
mir-222-3p	Day15	0.241665	X33_ALC	Whole cohort	0.541609	0.0406145	0.824983	0.0370409	0.420086
mir-222-3p	Day15	0.243475	X33_ALC	t(12;21)	0.763254	0.0239771	0.962876	0.0458918	0.420086
mir-222-3p	Day15vs0	0.475976	X33_ALC	Normal karyotype	0.88163	-0.00286394	0.992161	0.0480098	0.420086
mir-222-3p	Day0	0.484962	X33_WBC	Normal karyotype	-0.707499	-0.942355	-0.0056351	0.0496418	0.427683
mir-181b-5p	Day15vs0	0.0966375	X33_WBC	Normal karyotype	0.875638	-0.0291434	0.99174	0.051653	0.431726
mir-181a-5p	Day15	0.72488	age	Normal karyotype	-0.876476	-0.991799	0.0255424	0.0511385	0.431726
mir-181b-5p	Day15vs0	0.158478	X33_ALC	t(12;21)	0.738275	-0.0332918	0.958463	0.0581152	0.478596
mir-128-3p	log_Day15vs0	-1.4994	X15_FC_MRD	Normal karyotype	0.863798	-0.0776327	0.9909	0.0590926	0.479592
mir-222-3p	Day15vs0	0.475976	X33_WBC	Normal karyotype	0.860235	-0.0914017	0.990645	0.0613921	0.491137
mir-222-3p	Day0	0.484962	X15_FC_MRD	Normal karyotype	-0.729832	-0.956947	0.0515692	0.0626044	0.493781
mir-128-3p	Day15	0.188977	age	Normal karyotype	0.850763	-0.126316	0.989963	0.0676361	0.526059
mir-181a-5p	log_Day8	-0.736176	X15_FC_MRD	Whole cohort	0.409168	-0.0407268	0.721119	0.0732285	0.554162
mir-181a-5p	Day15vs0	0.296865	X33_WBC	Normal karyotype	0.84349	-0.15158	0.989435	0.0725571	0.554162
mir-181b-5p	Day15	0.0593633	X33_ALC	t(12;21)	0.707178	-0.0981481	0.952817	0.0755438	0.564061
mir-222-3p	log_Day15	-2.03816	X15_FC_MRD	t(12;21)	-0.704188	-0.952265	0.104044	0.0773495	0.569944
mir-181a-5p	Day15	0.672529	X33_ALC	t(12;21)	0.701949	-0.108422	0.951851	0.0787166	0.572484
mir-128-3p	Day8vs0	0.107646	X33_WBC	Whole cohort	0.39809	-0.0539309	0.714706	0.0821456	0.589763
mir-222-3p	log_Day15vs0	-1.08346	X15_FC_MRD	Whole cohort	0.446145	-0.0636327	0.771278	0.083242	0.59007
mir-181b-5p	log_Day0	-0.82956	X15_FC_MRD	Normal karyotype	-0.685429	-0.948765	0.139778	0.0891961	0.609144
mir-181b-5p	log_Day15vs0	-0.30938	X15_FC_MRD	HD	-0.910922	-0.998152	0.402852	0.0890778	0.609144
mir-128-3p	log_Day8	-0.923735	X15_FC_MRD	HD	0.820386	-0.224042	0.987733	0.0888759	0.609144
mir-181b-5p	log_Day8vs0	-3.51185	X15_FC_MRD	Whole cohort	0.384399	-0.0700346	0.706706	0.0942475	0.633459
mir-128-3p	Day33vs0	0.0478369	X33_WBC	t(12;21)	-0.736358	-0.968903	0.186887	0.0950984	0.633459
mir-222-3p	Day33vs0	0.15592	X33_WBC	Normal karyotype	0.627002	-0.139154	0.9236	0.0961501	0.633459
mir-181b-5p	Day0	0.0813071	X0_WBC	HD	0.667801	-0.171507	0.945416	0.101144	0.636568
mir-181b-5p	Day8	0.0619187	X15_FC_MRD	Whole cohort	0.378745	-0.0766175	0.703378	0.0996089	0.636568
mir-181a-5p	Day8	0.811547	X15_FC_MRD	HD	0.807918	-0.258872	0.986797	0.0980927	0.636568
mir-222-3p	log_Day0	-1.6065	X15_FC_MRD	Whole cohort	-0.358677	-0.677789	0.074144	0.101169	0.636568
mir-128-3p	Day8	0.283486	age	t(12;21)	-0.66292	-0.944478	0.179995	0.104591	0.65079
mir-181b-5p	log_Day15vs0	-3.37127	X15_FC_MRD	Normal karyotype	0.791597	-0.300628	0.985553	0.110567	0.651897
mir-181b-5p	Day8	0.0619187	X33_WBC	Whole cohort	0.354011	-0.0916876	0.681543	0.115388	0.651897
mir-181b-5p	Day33vs0	0.0608102	X33_WBC	Normal karyotype	0.610259	-0.165647	0.919512	0.108112	0.651897
mir-181a-5p	log_Day8	-0.301253	X15_FC_MRD	HD	0.783406	-0.320117	0.984921	0.116995	0.651897
mir-181a-5p	Day15vs0	0.621818	X33_ALC	Whole cohort	0.420917	-0.116456	0.767658	0.118192	0.651897
mir-128-3p	Day8vs0	0.107646	X8_ABC	Whole cohort	0.374604	-0.0959269	0.708298	0.114065	0.651897
mir-128-3p	Day8vs0	0.149463	X8_ABC	Normal karyotype	0.60997	-0.166095	0.919441	0.108326	0.651897
mir-128-3p	Day33vs0	0.0494345	X33_WBC	Whole cohort	0.39495	-0.105774	0.735899	0.116657	0.651897
mir-128-3p	Day8vs0	0.107646	X33_ALC	Whole cohort	0.376791	-0.093404	0.709564	0.111801	0.651897
mir-222-3p	Day0	0.484962	X0_WBC	Normal karyotype	-0.603557	-0.917856	0.175949	0.113127	0.651897
mir-222-3p	Day8vs0	0.270005	X8_ABC	Normal karyotype	0.596252	-0.186984	0.916039	0.118738	0.651897
mir-222-3p	Day33	0.164579	X33_ALC	t(12;21)	-0.602412	-0.917572	0.177691	0.113996	0.651897
mir-222-3p	Day15vs0	0.19867	X33_ALC	t(12;21)	0.640289	-0.217774	0.940069	0.12136	0.65982
mir-128-3p	Day8	0.258226	X33_WBC	Whole cohort	0.352391	-0.106781	0.687676	0.12755	0.686807
mir-181a-5p	Day15	0.744754	age	HD	-0.869798	-0.99724	0.556478	0.130202	0.694413
mir-181a-5p	Day0	0.613965	X33_ALC	Whole cohort	-0.330647	-0.660218	0.105696	0.132842	0.701808
mir-181b-5p	Day15	0.0530413	X33_ALC	Whole cohort	0.394697	-0.14736	0.754424	0.145411	0.730245
mir-128-3p	Day8vs0	0.532719	X33_WBC	HD	0.750961	-0.389109	0.982364	0.143485	0.730245
mir-128-3p	Day33vs0	0.0478369	X33_ALC	t(12;21)	-0.667892	-0.959416	0.313712	0.147128	0.730245
mir-222-3p	Day8vs0	0.992947	X15_FC_MRD	HD	0.755059	-0.381047	0.982692	0.140052	0.730245
mir-222-3p	Day8	0.231334	X33_WBC	t(12;21)	0.567493	-0.228594	0.908757	0.142329	0.730245
mir-222-3p	Day8vs0	0.270005	X33_WBC	Normal karyotype	0.566828	-0.229522	0.908586	0.142903	0.730245
mir-222-3p	Day15vs0	0.471912	X33_WBC	Whole cohort	0.379303	-0.143357	0.736525	0.147353	0.730245
mir-181b-5p	Day0	0.275933	X15_FC_MRD	t(12;21)	-0.55862	-0.906467	0.240871	0.15009	0.737283
mir-181b-5p	Day8vs0	0.0876656	X33_WBC	Whole cohort	0.323695	-0.125533	0.66277	0.152315	0.741708
mir-181b-5p	Day15vs0	0.158478	age	t(12;21)	0.585144	-0.300194	0.928889	0.167559	0.742393
mir-181b-5p	Day8vs0	0.0876656	X15_FC_MRD	Whole cohort	0.310627	-0.152913	0.662132	0.182539	0.742393
mir-181b-5p	log_Day8	-4.01348	X15_FC_MRD	Whole cohort	0.316365	-0.146692	0.665691	0.174166	0.742393
mir-181b-5p	log_Day15	-4.07428	X15_FC_MRD	t(12;21)	-0.569997	-0.925705	0.320732	0.181547	0.742393
mir-181b-5p	Day0	0.33796	X33_ALC	Whole cohort	-0.289735	-0.633909	0.150224	0.190901	0.742393
mir-181b-5p	Day8vs0	1.06474	X33_ALC	HD	-0.842755	-0.996619	0.622672	0.157245	0.742393
mir-181a-5p	Day8vs0	0.130316	X8_ABC	Normal karyotype	0.522794	-0.287964	0.89701	0.183724	0.742393
mir-181a-5p	Day15	0.672529	X15_FC_MRD	t(12;21)	-0.561306	-0.923854	0.332152	0.189822	0.742393
mir-181a-5p	Day8vs0	3.28808	X15_FC_MRD	HD	0.728024	-0.431219	0.980503	0.163142	0.742393
mir-181a-5p	log_Day8vs0	-3.06684	X15_FC_MRD	Normal karyotype	0.589943	-0.29351	0.929888	0.163242	0.742393
mir-181a-5p	Day8vs0	3.28808	X33_WBC	HD	0.712633	-0.456904	0.979228	0.176735	0.742393
mir-181a-5p	Day15vs0	0.621818	X33_WBC	Whole cohort	0.369117	-0.154938	0.731058	0.159435	0.742393
mir-181a-5p	Day15vs0	0.255937	X33_WBC	t(12;21)	0.567401	-0.324171	0.925154	0.184	0.742393
mir-181a-5p	Day33vs0	0.081341	X33_WBC	Normal karyotype	0.518834	-0.292941	0.895943	0.187668	0.742393
mir-181a-5p	Day0	1.70257	X33_ALC	Normal karyotype	-0.527876	-0.898372	0.281515	0.17873	0.742393
mir-128-3p	Day33vs0	0.171408	age	HD	0.845729	-0.616291	0.996689	0.154271	0.742393
mir-128-3p	Day8vs0	0.532719	X15_FC_MRD	HD	0.723036	-0.439754	0.980092	0.167513	0.742393
mir-128-3p	Day15vs0	0.0416794	X15_FC_MRD	t(12;21)	0.634714	-0.364715	0.954568	0.17578	0.742393
mir-128-3p	log_Day0	1.85947	X15_FC_MRD	Whole cohort	-0.294972	-0.637321	0.144623	0.182644	0.742393
mir-128-3p	log_Day8	-1.95352	X15_FC_MRD	Whole cohort	0.337421	-0.137927	0.686428	0.157724	0.742393
mir-128-3p	Day8	0.283486	X33_WBC	t(12;21)	0.573451	-0.316122	0.926435	0.17831	0.742393
mir-128-3p	Day8vs0	0.149463	X33_WBC	Normal karyotype	0.522728	-0.288049	0.896992	0.183791	0.742393
mir-128-3p	Day15vs0	0.0416794	X33_WBC	t(12;21)	-0.624425	-0.95303	0.379402	0.185097	0.742393
mir-128-3p	Day33vs0	0.0950758	X33_WBC	Normal karyotype	0.588404	-0.295663	0.929568	0.164621	0.742393
mir-222-3p	Day15vs0	2.03209	age	HD	-0.814475	-0.995951	0.674952	0.185525	0.742393
mir-222-3p	Day15vs0	0.19867	age	t(12;21)	0.562679	-0.330365	0.924148	0.188503	0.742393
mir-222-3p	Day15	0.243475	X15_FC_MRD	t(12;21)	-0.586873	-0.92925	0.297796	0.165997	0.742393
mir-222-3p	log_Day8vs0	-0.010211	X15_FC_MRD	HD	0.698131	-0.479441	0.978007	0.189822	0.742393
mir-222-3p	Day33vs0	0.262401	X33_ALC	t(12;21)	-0.537655	-0.900975	0.268894	0.169326	0.742393
mir-181b-5p	Day8	0.27297	X15_FC_MRD	HD	0.690697	-0.490423	0.977373	0.196633	0.745975
mir-181b-5p	Day15vs0	0.158478	X33_WBC	t(12;21)	0.55376	-0.341857	0.922234	0.197151	0.745975
mir-181a-5p	log_Day15vs0	-1.75212	X15_FC_MRD	Normal karyotype	0.691416	-0.489377	0.977435	0.195971	0.745975
mir-181a-5p	Day8	0.811547	X33_WBC	HD	0.692276	-0.488121	0.977508	0.195181	0.745975
mir-181b-5p	Day8vs0	0.0821817	X15_FC_MRD	Normal karyotype	0.550113	-0.34648	0.921446	0.20074	0.753114
mir-222-3p	Day8	0.231334	age	t(12;21)	-0.505063	-0.892199	0.309907	0.201727	0.753114
mir-128-3p	Day33	0.0999069	X33_WBC	HD	0.795478	-0.703294	0.99549	0.204522	0.758492
mir-181b-5p	Day15	0.0593633	age	t(12;21)	0.54111	-0.357711	0.919488	0.209737	0.770347
mir-181a-5p	Day15vs0	0.255937	age	t(12;21)	0.539026	-0.360274	0.919032	0.211845	0.770347
mir-181a-5p	log_Day0	0.617037	X15_FC_MRD	Normal karyotype	-0.540291	-0.919309	0.358719	0.210564	0.770347
mir-222-3p	Day15	0.243475	X33_WBC	t(12;21)	0.532452	-0.36827	0.917588	0.218564	0.78965
mir-222-3p	Day33	0.0849913	X33_ALC	HD	-0.778675	-0.995074	0.724934	0.221325	0.794499
mir-181b-5p	Day0	0.275933	age	t(12;21)	-0.474706	-0.883753	0.345562	0.234603	0.802876
mir-181b-5p	Day8vs0	0.0526461	X8_ABC	t(12;21)	0.522027	-0.380684	0.915275	0.229422	0.802876
mir-181b-5p	log_Day8	-1.87318	X15_FC_MRD	HD	0.650205	-0.544304	0.97383	0.234877	0.802876
mir-181b-5p	log_Day8vs0	-3.60826	X15_FC_MRD	Normal karyotype	0.516894	-0.38668	0.914127	0.234859	0.802876
mir-181b-5p	Day8	0.0565927	X33_WBC	Normal karyotype	-0.472149	-0.883029	0.348461	0.237489	0.802876
mir-181b-5p	Day15	0.0530413	X33_WBC	Whole cohort	0.314595	-0.214572	0.700984	0.235333	0.802876
mir-181a-5p	Day8vs0	0.169006	X8_ABC	t(12;21)	0.516003	-0.387712	0.913927	0.235808	0.802876
mir-181a-5p	Day0	0.613965	X33_WBC	Whole cohort	-0.257408	-0.605377	0.173168	0.23572	0.802876
mir-181a-5p	Day33	0.494096	X33_ALC	t(12;21)	-0.470439	-0.882544	0.35039	0.239429	0.802876
mir-128-3p	Day8vs0	0.107646	age	Whole cohort	-0.275987	-0.640307	0.189702	0.238865	0.802876
mir-128-3p	Day0	3.62873	X15_FC_MRD	Whole cohort	-0.268966	-0.62024	0.172166	0.226132	0.802876
mir-222-3p	Day0	0.328394	age	Whole cohort	-0.252536	-0.602066	0.178218	0.245014	0.816713
mir-181b-5p	Day0	0.33796	X33_WBC	Whole cohort	-0.248837	-0.599543	0.182037	0.252229	0.827327
mir-181b-5p	Day0	0.569197	X33_ALC	Normal karyotype	-0.460208	-0.879623	0.361793	0.251204	0.827327
mir-181a-5p	log_Day15vs0	0.740178	X15_FC_MRD	HD	-0.74737	-0.994279	0.758636	0.25263	0.827327
mir-181b-5p	Day15	0.0593633	X33_WBC	t(12;21)	0.498211	-0.407874	0.909894	0.255146	0.827578
mir-128-3p	Day8	0.527143	age	HD	-0.628967	-0.971906	0.569106	0.255663	0.827578
mir-181a-5p	Day33	0.157436	X33_ALC	Whole cohort	-0.265206	-0.633392	0.200891	0.258454	0.831807
mir-222-3p	Day0	0.484962	X8_ABC	Normal karyotype	-0.4513	-0.877054	0.371524	0.261688	0.837402
mir-181a-5p	Day8	0.526573	X8_ABC	t(12;21)	0.489863	-0.417039	0.907974	0.264461	0.838211
mir-128-3p	Day0	2.53859	X15_FC_MRD	Normal karyotype	-0.489442	-0.907876	0.417496	0.264934	0.838211
mir-181b-5p	Day8vs0	0.0821817	X33_ALC	Normal karyotype	0.447019	-0.376139	0.87581	0.266804	0.839382
mir-181a-5p	Day0	1.70257	X8_ABC	Normal karyotype	-0.444417	-0.875051	0.378923	0.269936	0.839802
mir-222-3p	Day0	0.484962	X33_ALC	Normal karyotype	-0.445392	-0.875336	0.377881	0.26876	0.839802
mir-128-3p	Day15	0.462523	age	HD	-0.728159	-0.993777	0.775972	0.271841	0.8407
mir-222-3p	Day15vs0	0.471912	age	Whole cohort	-0.291559	-0.687851	0.238635	0.273228	0.8407
mir-181b-5p	Day15	0.0419443	age	Normal karyotype	-0.590166	-0.96827	0.60941	0.294819	0.840839
mir-181b-5p	Day15vs0	0.874903	X15_FC_MRD	HD	-0.711531	-0.993334	0.789343	0.288469	0.840839
mir-181b-5p	Day33	0.0604909	X33_ALC	HD	-0.718288	-0.993515	0.784076	0.281712	0.840839
mir-181a-5p	Day15	0.672529	age	t(12;21)	0.469129	-0.43903	0.903129	0.288246	0.840839
mir-181a-5p	Day0	0.613965	X8_ABC	Whole cohort	-0.239579	-0.608348	0.214268	0.295564	0.840839
mir-181a-5p	Day0	0.591907	X15_FC_MRD	t(12;21)	-0.423372	-0.868837	0.400908	0.295936	0.840839
mir-181a-5p	Day15	0.672529	X33_WBC	t(12;21)	0.472669	-0.435351	0.903964	0.28412	0.840839
mir-181a-5p	Day8vs0	0.130316	X33_WBC	Normal karyotype	0.427433	-0.396738	0.870047	0.290828	0.840839
mir-181a-5p	Day33	0.135666	X33_ALC	HD	-0.701421	-0.99306	0.796831	0.298579	0.840839
mir-181a-5p	Day33vs0	0.215325	X33_ALC	t(12;21)	-0.434088	-0.872019	0.38983	0.28255	0.840839
mir-128-3p	Day8vs0	0.149463	age	Normal karyotype	-0.425452	-0.869458	0.398775	0.293313	0.840839
mir-128-3p	log_Day15vs0	-4.6098	X15_FC_MRD	t(12;21)	0.518611	-0.505859	0.936158	0.291826	0.840839
mir-128-3p	Day0	2.53859	X33_ALC	Normal karyotype	-0.421111	-0.868161	0.403214	0.298798	0.840839
mir-222-3p	Day0	0.328394	X8_ABC	Whole cohort	-0.246324	-0.612844	0.207419	0.281761	0.840839
mir-222-3p	Day8	0.298253	X33_WBC	HD	0.605868	-0.593814	0.969761	0.278797	0.840839
mir-222-3p	Day8	0.152482	X33_WBC	Normal karyotype	-0.43122	-0.871171	0.392818	0.286103	0.840839
mir-222-3p	Day33vs0	0.345848	X33_ALC	HD	-0.712149	-0.99335	0.788871	0.287851	0.840839
mir-128-3p	Day15vs0	0.149051	X33_WBC	Whole cohort	0.285185	-0.265927	0.695799	0.302872	0.843823
mir-128-3p	Day33vs0	0.171408	X33_ALC	HD	0.889117	NA	NA	0.302639	0.843823
mir-222-3p	Day15	0.243475	age	t(12;21)	0.4547	-0.453719	0.89969	0.305336	0.846477
mir-222-3p	Day0	0.239229	age	HD	-0.453305	-0.899355	0.455113	0.307011	0.846928
mir-181b-5p	Day33vs0	0.1547	X33_ALC	t(12;21)	-0.412033	-0.86543	0.412371	0.310424	0.852144
mir-181b-5p	Day15	0.0593633	X15_FC_MRD	t(12;21)	-0.446522	-0.897717	0.461829	0.315213	0.8586
mir-181a-5p	Day15	0.698705	X33_WBC	Whole cohort	0.267051	-0.263542	0.673588	0.317375	0.8586
mir-222-3p	Day0	0.239229	X33_ALC	HD	0.496206	-0.527969	0.93232	0.316779	0.8586
mir-181b-5p	Day8vs0	1.06474	X8_ABC	HD	-0.678703	-0.992433	0.812131	0.321297	0.858847
mir-181b-5p	Day33	0.0759348	X33_ALC	t(12;21)	-0.405361	-0.863405	0.418998	0.319104	0.858847
mir-222-3p	Day8vs0	0.992947	X33_WBC	HD	0.563961	-0.633524	0.96572	0.322068	0.858847
mir-181b-5p	Day15vs0	0.16376	X33_WBC	Whole cohort	0.263071	-0.26752	0.671243	0.324913	0.862328
mir-181a-5p	Day0	0.591907	age	t(12;21)	-0.396067	-0.86056	0.428083	0.331382	0.867169
mir-222-3p	Day15	0.241665	X15_FC_MRD	Whole cohort	0.260982	-0.269601	0.670009	0.328911	0.867169
mir-222-3p	Day33	0.164579	X33_WBC	t(12;21)	-0.396499	-0.860692	0.427665	0.330808	0.867169
mir-222-3p	Day15	0.241665	age	Whole cohort	-0.258175	-0.668346	0.27239	0.334328	0.870808
mir-181b-5p	Day0	0.0813071	age	HD	-0.413722	-0.889615	0.492903	0.356177	0.876261
mir-181b-5p	Day15	0.223663	age	HD	-0.6439	-0.99144	0.832171	0.3561	0.876261
mir-181b-5p	Day33vs0	0.0608102	age	Normal karyotype	-0.33973	-0.842669	0.479808	0.410322	0.876261
mir-181b-5p	Day0	0.33796	X8_ABC	Whole cohort	-0.199351	-0.581035	0.254213	0.386301	0.876261
mir-181b-5p	Day0	0.569197	X8_ABC	Normal karyotype	-0.353311	-0.847086	0.46784	0.390607	0.876261
mir-181b-5p	Day8	0.0565927	X8_ABC	Normal karyotype	-0.345194	-0.844454	0.475029	0.402339	0.876261
mir-181b-5p	Day8	0.0543817	X8_ABC	t(12;21)	0.387061	-0.516565	0.882801	0.391	0.876261
mir-181b-5p	log_Day0	-3.62048	X15_FC_MRD	HD	0.398222	-0.506825	0.885679	0.37626	0.876261
mir-181b-5p	Day8	0.27297	X33_ALC	HD	-0.642041	-0.991386	0.833143	0.357959	0.876261
mir-181b-5p	Day33	0.0580949	X33_ALC	Whole cohort	-0.211003	-0.597714	0.255361	0.371863	0.876261
mir-181a-5p	Day0	0.613965	age	Whole cohort	0.186878	-0.244129	0.556233	0.393207	0.876261
mir-181a-5p	Day0	1.70257	age	Normal karyotype	0.344405	-0.475722	0.844197	0.403488	0.876261
mir-181a-5p	Day8	0.526573	age	t(12;21)	-0.344536	-0.84424	0.475607	0.403297	0.876261
mir-181a-5p	Day8vs0	0.130316	age	Normal karyotype	-0.382299	-0.856291	0.441243	0.349969	0.876261
mir-181a-5p	Day33vs0	0.081341	age	Normal karyotype	-0.368759	-0.852028	0.453849	0.368702	0.876261
mir-181a-5p	Day15	0.72488	X15_FC_MRD	Normal karyotype	0.485257	-0.694225	0.957565	0.407338	0.876261
mir-181a-5p	Day15vs0	1.70066	X15_FC_MRD	HD	-0.610408	-0.990445	0.848394	0.389592	0.876261
mir-181a-5p	Day15vs0	0.255937	X15_FC_MRD	t(12;21)	-0.390366	-0.883657	0.513705	0.386611	0.876261
mir-181a-5p	log_Day0	-0.703771	X15_FC_MRD	Whole cohort	-0.188336	-0.565075	0.253393	0.401267	0.876261
mir-181a-5p	log_Day0	-0.757561	X15_FC_MRD	t(12;21)	-0.363384	-0.850319	0.458763	0.376259	0.876261
mir-181a-5p	log_Day8	-1.95573	X15_FC_MRD	Normal karyotype	0.375417	-0.526484	0.879758	0.406618	0.876261
mir-181a-5p	log_Day15	-0.464185	X15_FC_MRD	Normal karyotype	0.481741	-0.696595	0.957182	0.411256	0.876261
mir-181a-5p	log_Day8vs0	1.71724	X15_FC_MRD	HD	0.480356	-0.697521	0.957031	0.412802	0.876261
mir-181a-5p	Day33vs0	0.202076	X33_ALC	Whole cohort	-0.221799	-0.604944	0.244744	0.347307	0.876261
mir-181a-5p	Day33vs0	0.691383	X33_ALC	HD	-0.641598	-0.991373	0.833374	0.358402	0.876261
mir-128-3p	Day0	0.833234	age	HD	-0.403836	-0.887113	0.501836	0.368934	0.876261
mir-128-3p	Day8	0.215857	age	Normal karyotype	0.363302	-0.458837	0.850292	0.376374	0.876261
mir-128-3p	Day15vs0	0.149051	age	Whole cohort	-0.251025	-0.676319	0.299788	0.366821	0.876261
mir-128-3p	Day33vs0	0.0950758	age	Normal karyotype	-0.381927	-0.881464	0.520969	0.397857	0.876261
mir-128-3p	Day33vs0	0.0478369	age	t(12;21)	0.451859	-0.567991	0.924424	0.368342	0.876261
mir-128-3p	Day8	0.258226	X8_ABC	Whole cohort	-0.204305	-0.602595	0.275467	0.401476	0.876261
mir-128-3p	Day8	0.215857	X8_ABC	Normal karyotype	-0.35798	-0.848589	0.463654	0.383927	0.876261
mir-128-3p	log_Day0	-0.263206	X15_FC_MRD	HD	0.423286	-0.484076	0.892008	0.344014	0.876261
mir-128-3p	log_Day8vs0	-0.908553	X15_FC_MRD	HD	0.510204	-0.676644	0.960235	0.379789	0.876261
mir-128-3p	log_Day15vs0	-2.34472	X15_FC_MRD	HD	-0.590954	-0.989848	0.856707	0.409046	0.876261
mir-128-3p	Day0	5.46442	X33_WBC	t(12;21)	0.36757	-0.45494	0.851651	0.370367	0.876261
mir-128-3p	Day8	0.215857	X33_WBC	Normal karyotype	-0.375106	-0.854034	0.44798	0.359865	0.876261
mir-128-3p	Day0	5.46442	X33_ALC	t(12;21)	0.33572	-0.483285	0.841352	0.416224	0.876261
mir-128-3p	Day15vs0	0.0416794	X33_ALC	t(12;21)	-0.42658	-0.919734	0.588832	0.398942	0.876261
mir-222-3p	Day8vs0	0.267339	age	Whole cohort	-0.190062	-0.574604	0.263222	0.409257	0.876261
mir-222-3p	Day8vs0	0.270005	age	Normal karyotype	-0.337547	-0.841953	0.481704	0.41353	0.876261
mir-222-3p	Day33vs0	0.15592	age	Normal karyotype	-0.375638	-0.854202	0.447485	0.359129	0.876261
mir-222-3p	Day0	0.328394	X0_WBC	Whole cohort	-0.192156	-0.560002	0.238974	0.379735	0.876261
mir-222-3p	Day0	0.328394	X15_FC_MRD	Whole cohort	-0.191039	-0.566981	0.250767	0.394418	0.876261
mir-222-3p	Day0	0.239229	X15_FC_MRD	HD	0.376293	-0.525746	0.879988	0.405435	0.876261
mir-222-3p	Day15vs0	0.19867	X15_FC_MRD	t(12;21)	-0.397004	-0.885367	0.5079	0.377859	0.876261
mir-222-3p	log_Day0	-2.06354	X15_FC_MRD	HD	0.421168	-0.486047	0.891481	0.346692	0.876261
mir-222-3p	log_Day15vs0	-2.33155	X15_FC_MRD	t(12;21)	-0.371736	-0.878787	0.529569	0.411605	0.876261
mir-222-3p	Day15vs0	0.19867	X33_WBC	t(12;21)	0.424422	-0.483015	0.892291	0.342581	0.876261
mir-222-3p	Day33vs0	0.262401	X33_WBC	t(12;21)	-0.336603	-0.841643	0.482522	0.414921	0.876261
mir-222-3p	Day33	0.0849913	X33_ALC	Whole cohort	-0.202073	-0.591684	0.264061	0.392899	0.876261
mir-222-3p	Day8	0.181903	age	Whole cohort	-0.186004	-0.57178	0.267132	0.419513	0.879878
mir-181b-5p	Day8	0.27297	X33_WBC	HD	0.472253	-0.702863	0.956141	0.421873	0.881526
mir-222-3p	Day33vs0	0.240066	age	Whole cohort	-0.183549	-0.570066	0.269491	0.425787	0.886396
mir-181a-5p	Day8vs0	0.169006	X33_WBC	t(12;21)	0.327477	-0.490351	0.838625	0.428467	0.888672
mir-181b-5p	Day0	0.275933	X8_ABC	t(12;21)	-0.355006	-0.874323	0.543297	0.434572	0.891429
mir-128-3p	Day15vs0	0.197779	X15_FC_MRD	HD	-0.56758	-0.989112	0.86579	0.43242	0.891429
mir-128-3p	Day8	0.283486	X33_ALC	t(12;21)	0.356028	-0.542472	0.874598	0.433155	0.891429
mir-222-3p	Day0	0.392806	age	t(12;21)	-0.320761	-0.836384	0.496031	0.438553	0.896313
mir-181b-5p	Day8vs0	0.0821817	age	Normal karyotype	-0.297213	-0.82839	0.515405	0.474673	0.911783
mir-181b-5p	Day33vs0	1.26545	age	HD	0.419536	-0.734659	0.950122	0.481943	0.911783
mir-181b-5p	Day15vs0	0.158478	X15_FC_MRD	t(12;21)	-0.323327	-0.86562	0.56804	0.479338	0.911783
mir-181b-5p	Day15	0.0419443	X33_WBC	Normal karyotype	-0.429679	-0.951311	0.728911	0.47025	0.911783
mir-181b-5p	Day15	0.0419443	X33_ALC	Normal karyotype	-0.435253	-0.951959	0.725682	0.463851	0.911783
mir-181a-5p	Day8	0.260644	X15_FC_MRD	Normal karyotype	0.32444	-0.567197	0.865932	0.477738	0.911783
mir-181a-5p	log_Day15vs0	-0.90327	X15_FC_MRD	Whole cohort	0.195442	-0.332474	0.630102	0.468211	0.911783
mir-181a-5p	log_Day15vs0	-1.96614	X15_FC_MRD	t(12;21)	-0.32915	-0.867245	0.56361	0.470989	0.911783
mir-128-3p	Day0	5.46442	age	t(12;21)	-0.298324	-0.828772	0.514509	0.472943	0.911783
mir-128-3p	Day0	0.833234	X0_WBC	HD	0.341016	-0.55442	0.87052	0.45414	0.911783
mir-128-3p	Day0	2.53859	X8_ABC	Normal karyotype	-0.293091	-0.826967	0.518714	0.481116	0.911783
mir-128-3p	Day8	0.527143	X33_WBC	HD	0.436844	-0.724751	0.952142	0.462028	0.911783
mir-128-3p	Day15	0.252878	X33_WBC	Whole cohort	0.206699	-0.34175	0.650124	0.459827	0.911783
mir-128-3p	Day8vs0	0.0417587	X33_WBC	t(12;21)	0.33672	-0.557772	0.86934	0.460213	0.911783
mir-128-3p	Day33vs0	0.171408	X33_WBC	HD	0.531275	-0.878246	0.987926	0.468725	0.911783
mir-128-3p	Day15	0.308629	X33_ALC	t(12;21)	0.381069	-0.623234	0.910919	0.456064	0.911783
mir-222-3p	Day0	0.392806	X8_ABC	t(12;21)	-0.342894	-0.871034	0.552945	0.451494	0.911783
mir-222-3p	Day0	0.392806	X15_FC_MRD	t(12;21)	-0.294535	-0.827467	0.517557	0.478854	0.911783
mir-222-3p	log_Day15vs0	0.975291	X15_FC_MRD	HD	-0.547007	-0.988447	0.873073	0.452993	0.911783
mir-222-3p	Day15	0.241665	X33_WBC	Whole cohort	0.199591	-0.328629	0.632698	0.458628	0.911783
mir-222-3p	Day15vs0	2.03209	X33_WBC	HD	-0.539718	-0.988207	0.87551	0.460282	0.911783
mir-222-3p	Day8vs0	0.992947	X33_ALC	HD	-0.524199	-0.987688	0.880469	0.475801	0.911783
mir-181b-5p	Day15vs0	0.0966375	age	Normal karyotype	-0.41481	-0.949562	0.737282	0.487411	0.914323
mir-181b-5p	log_Day15vs0	-2.61109	X15_FC_MRD	Whole cohort	0.186238	-0.340943	0.624307	0.489816	0.914323
mir-128-3p	Day8	0.215857	X33_ALC	Normal karyotype	-0.289381	-0.825682	0.52167	0.48694	0.914323
mir-222-3p	log_Day8	-2.11291	X15_FC_MRD	t(12;21)	-0.287638	-0.825076	0.523053	0.489688	0.914323
mir-128-3p	Day15	0.308629	X15_FC_MRD	t(12;21)	-0.352834	-0.905196	0.642787	0.492712	0.916673
mir-181b-5p	log_Day0	-1.56507	X15_FC_MRD	Whole cohort	-0.152663	-0.539544	0.287447	0.497615	0.918706
mir-181a-5p	Day0	0.591907	X8_ABC	t(12;21)	-0.311371	-0.862249	0.576977	0.496647	0.918706
mir-222-3p	log_Day0	-1.36777	X15_FC_MRD	t(12;21)	-0.281929	-0.823082	0.527551	0.498726	0.918706
mir-181b-5p	Day8vs0	0.0876656	age	Whole cohort	-0.149668	-0.546073	0.301498	0.517289	0.923702
mir-181b-5p	Day8	0.0565927	X33_ALC	Normal karyotype	-0.271357	-0.819355	0.535764	0.515631	0.923702
mir-181a-5p	Day15vs0	0.296865	age	Normal karyotype	-0.389113	-0.946459	0.750958	0.517368	0.923702
mir-181a-5p	Day8	0.526573	X33_WBC	t(12;21)	0.273491	-0.534118	0.820111	0.512202	0.923702
mir-128-3p	Day0	3.62873	X8_ABC	Whole cohort	-0.153787	-0.549025	0.297661	0.505691	0.923702
mir-128-3p	Day0	5.46442	X15_FC_MRD	t(12;21)	-0.268904	-0.818483	0.537647	0.519583	0.923702
mir-128-3p	log_Day8	-1.81865	X15_FC_MRD	t(12;21)	-0.296994	-0.858128	0.58745	0.517747	0.923702
mir-128-3p	Day33	0.156638	X33_WBC	Whole cohort	0.168466	-0.339684	0.600488	0.518059	0.923702
mir-128-3p	Day8	0.527143	X33_ALC	HD	-0.482746	-0.986251	0.892363	0.517254	0.923702
mir-222-3p	Day8vs0	0.267339	X8_ABC	Whole cohort	0.160473	-0.316829	0.572923	0.511649	0.923702
mir-222-3p	Day8	0.231334	X33_ALC	t(12;21)	0.275102	-0.532872	0.82068	0.509618	0.923702
mir-181b-5p	Day15vs0	0.874903	X33_WBC	HD	-0.477276	-0.986056	0.893801	0.522724	0.925003
mir-181b-5p	Day33vs0	0.0773989	X33_ALC	Whole cohort	-0.147983	-0.554211	0.315178	0.533529	0.925003
mir-181a-5p	Day8vs0	0.230627	age	Whole cohort	-0.144335	-0.542237	0.306445	0.53249	0.925003
mir-181a-5p	Day0	0.613965	X15_FC_MRD	Whole cohort	-0.142622	-0.532227	0.296835	0.526631	0.925003
mir-128-3p	Day15vs0	0.3537	age	Normal karyotype	-0.375592	-0.944783	0.757782	0.533276	0.925003
mir-128-3p	Day0	2.53859	X0_WBC	Normal karyotype	-0.263291	-0.816479	0.541928	0.528671	0.925003
mir-128-3p	Day15	0.188977	X15_FC_MRD	Normal karyotype	-0.379301	-0.945246	0.755935	0.528903	0.925003
mir-222-3p	Day15vs0	0.475976	age	Normal karyotype	-0.381924	-0.945572	0.754617	0.525814	0.925003
mir-181a-5p	Day33	0.157436	X33_WBC	Whole cohort	-0.142078	-0.540608	0.308532	0.538988	0.931583
mir-181b-5p	Day0	0.569197	X15_FC_MRD	Normal karyotype	-0.2798	-0.853104	0.599596	0.54337	0.936268
mir-181b-5p	Day8	0.0619187	age	Whole cohort	-0.106384	-0.514445	0.340962	0.646259	0.937542
mir-181b-5p	Day15vs0	0.874903	age	HD	0.358779	-0.919299	0.981446	0.641221	0.937542
mir-181b-5p	Day33vs0	0.0773989	age	Whole cohort	-0.110844	-0.517756	0.336966	0.632417	0.937542
mir-181b-5p	Day8	0.0619187	X8_ABC	Whole cohort	-0.12301	-0.546675	0.350799	0.61588	0.937542
mir-181b-5p	Day8	0.27297	X8_ABC	HD	-0.36354	-0.981646	0.918446	0.63646	0.937542
mir-181b-5p	Day8vs0	0.0876656	X8_ABC	Whole cohort	-0.106898	-0.535124	0.365036	0.663146	0.937542
mir-181b-5p	Day8vs0	0.0821817	X8_ABC	Normal karyotype	0.209704	-0.580794	0.796653	0.61818	0.937542
mir-181b-5p	Day0	0.33796	X15_FC_MRD	Whole cohort	-0.11132	-0.509038	0.325568	0.621872	0.937542
mir-181b-5p	Day0	0.0813071	X15_FC_MRD	HD	0.262181	-0.611637	0.847843	0.570046	0.937542
mir-181b-5p	Day8vs0	1.06474	X15_FC_MRD	HD	0.273732	-0.802292	0.931127	0.655877	0.937542
mir-181b-5p	log_Day15	-2.70486	X15_FC_MRD	HD	-0.414026	-0.983689	0.908611	0.585974	0.937542
mir-181b-5p	log_Day8vs0	0.0904975	X15_FC_MRD	HD	0.315757	-0.785272	0.936994	0.60475	0.937542
mir-181b-5p	log_Day8vs0	-4.25288	X15_FC_MRD	t(12;21)	0.204602	-0.584316	0.794697	0.626944	0.937542
mir-181b-5p	Day0	0.569197	X33_WBC	Normal karyotype	-0.243561	-0.809328	0.55665	0.561062	0.937542
mir-181b-5p	Day8	0.0543817	X33_WBC	t(12;21)	0.196371	-0.589935	0.791516	0.64116	0.937542
mir-181b-5p	Day15	0.223663	X33_WBC	HD	-0.39864	-0.983081	0.911772	0.60136	0.937542
mir-181b-5p	Day8vs0	0.0526461	X33_WBC	t(12;21)	0.181751	-0.599733	0.785784	0.666648	0.937542
mir-181b-5p	Day0	0.0813071	X33_ALC	HD	0.23481	-0.712534	0.878888	0.654259	0.937542
mir-181b-5p	Day8	0.0619187	X33_ALC	Whole cohort	-0.133161	-0.543647	0.328731	0.575703	0.937542
mir-181b-5p	Day8vs0	0.0876656	X33_ALC	Whole cohort	-0.123154	-0.53644	0.337775	0.604965	0.937542
mir-181b-5p	Day15vs0	0.16376	X33_ALC	Whole cohort	0.1266	-0.412408	0.599955	0.652999	0.937542
mir-181b-5p	Day33vs0	1.26545	X33_ALC	HD	-0.358162	-0.98142	0.919408	0.641838	0.937542
mir-181a-5p	Day0	0.232524	age	HD	-0.256609	-0.846155	0.615363	0.578567	0.937542
mir-181a-5p	Day8	0.600328	age	Whole cohort	-0.102386	-0.511467	0.344528	0.658759	0.937542
mir-181a-5p	Day8	0.260644	age	Normal karyotype	0.191035	-0.593538	0.789436	0.650428	0.937542
mir-181a-5p	Day33vs0	0.202076	age	Whole cohort	-0.126878	-0.52956	0.322471	0.583658	0.937542
mir-181a-5p	Day0	0.591907	X0_WBC	t(12;21)	-0.190791	-0.789341	0.593703	0.650854	0.937542
mir-181a-5p	Day0	1.70257	X15_FC_MRD	Normal karyotype	-0.270224	-0.850259	0.60619	0.557817	0.937542
mir-181a-5p	log_Day8	-1.05181	X15_FC_MRD	t(12;21)	-0.183931	-0.786646	0.598286	0.662828	0.937542
mir-181a-5p	log_Day15	-0.70709	X15_FC_MRD	HD	-0.376918	-0.982202	0.915986	0.623082	0.937542
mir-181a-5p	Day0	0.232524	X33_WBC	HD	-0.273381	-0.851201	0.60403	0.553041	0.937542
mir-181a-5p	Day0	0.591907	X33_WBC	t(12;21)	-0.211654	-0.797397	0.579441	0.614842	0.937542
mir-181a-5p	Day15	0.744754	X33_WBC	HD	-0.341802	-0.980721	0.922243	0.658198	0.937542
mir-181a-5p	Day33	0.494096	X33_WBC	t(12;21)	-0.225786	-0.802739	0.569497	0.59082	0.937542
mir-181a-5p	Day15vs0	1.70066	X33_WBC	HD	-0.426607	-0.984176	0.905908	0.573393	0.937542
mir-181a-5p	Day33vs0	0.215325	X33_WBC	t(12;21)	-0.187164	-0.787919	0.596133	0.657177	0.937542
mir-181a-5p	Day0	0.232524	X33_ALC	HD	0.260618	-0.69873	0.884996	0.617923	0.937542
mir-181a-5p	Day8	0.811547	X33_ALC	HD	-0.332673	-0.980323	0.923768	0.667327	0.937542
mir-181a-5p	Day15	0.72488	X33_ALC	Normal karyotype	0.344622	-0.772531	0.94083	0.570061	0.937542
mir-128-3p	Day0	3.62873	age	Whole cohort	0.109155	-0.317325	0.498909	0.62005	0.937542
mir-128-3p	Day15	0.252878	age	Whole cohort	0.158409	-0.385104	0.620333	0.572843	0.937542
mir-128-3p	Day15	0.308629	age	t(12;21)	0.238491	-0.710609	0.879772	0.649046	0.937542
mir-128-3p	Day33	0.25935	age	t(12;21)	-0.22733	-0.877077	0.716402	0.664879	0.937542
mir-128-3p	Day33vs0	0.0494345	age	Whole cohort	-0.120717	-0.568383	0.382098	0.644433	0.937542
mir-128-3p	Day0	0.833234	X8_ABC	HD	-0.250495	-0.882626	0.704231	0.632117	0.937542
mir-128-3p	Day8	0.215857	X15_FC_MRD	Normal karyotype	-0.201556	-0.828814	0.65019	0.664735	0.937542
mir-128-3p	log_Day0	2.44724	X15_FC_MRD	t(12;21)	-0.240385	-0.808161	0.558974	0.566341	0.937542
mir-128-3p	log_Day15	-2.40372	X15_FC_MRD	Normal karyotype	-0.318031	-0.937302	0.784301	0.602003	0.937542
mir-128-3p	log_Day15	-1.71375	X15_FC_MRD	t(12;21)	-0.229484	-0.877601	0.715294	0.661816	0.937542
mir-128-3p	Day0	2.53859	X33_WBC	Normal karyotype	0.214404	-0.577524	0.798444	0.610142	0.937542
mir-128-3p	Day15vs0	0.197779	X33_WBC	HD	-0.349284	-0.981043	0.920963	0.650716	0.937542
mir-128-3p	Day8	0.258226	X33_ALC	Whole cohort	-0.115735	-0.54148	0.357255	0.637056	0.937542
mir-128-3p	Day33	0.0999069	X33_ALC	HD	-0.603564	NA	NA	0.587494	0.937542
mir-128-3p	Day33	0.113409	X33_ALC	Normal karyotype	0.269248	-0.606856	0.849967	0.559297	0.937542
mir-128-3p	Day8vs0	0.532719	X33_ALC	HD	-0.338861	-0.980593	0.922739	0.661139	0.937542
mir-222-3p	Day0	0.484962	age	Normal karyotype	-0.192789	-0.790121	0.592358	0.647378	0.937542
mir-222-3p	Day8	0.298253	age	HD	-0.322325	-0.93788	0.782452	0.596824	0.937542
mir-222-3p	Day8	0.152482	age	Normal karyotype	-0.216279	-0.799156	0.576212	0.606945	0.937542
mir-222-3p	Day33	0.0849913	age	Whole cohort	-0.111147	-0.517981	0.336695	0.631482	0.937542
mir-222-3p	Day8vs0	0.189869	age	t(12;21)	-0.243045	-0.809139	0.557029	0.561919	0.937542
mir-222-3p	Day0	0.392806	X0_WBC	t(12;21)	-0.244545	-0.809689	0.555928	0.559431	0.937542
mir-222-3p	Day0	0.239229	X8_ABC	HD	-0.231221	-0.878021	0.714397	0.65935	0.937542
mir-222-3p	Day8	0.152482	X8_ABC	Normal karyotype	-0.22865	-0.80381	0.567453	0.585989	0.937542
mir-222-3p	Day8	0.231334	X8_ABC	t(12;21)	0.227614	-0.63414	0.837175	0.623521	0.937542
mir-222-3p	Day15	0.239855	X15_FC_MRD	Normal karyotype	0.263847	-0.806056	0.929696	0.667999	0.937542
mir-222-3p	log_Day15	-2.05977	X15_FC_MRD	Normal karyotype	0.32464	-0.781448	0.938191	0.594035	0.937542
mir-222-3p	Day0	0.392806	X33_WBC	t(12;21)	0.20121	-0.586641	0.79339	0.632791	0.937542
mir-222-3p	Day33vs0	0.240066	X33_WBC	Whole cohort	0.121025	-0.327787	0.525269	0.60127	0.937542
mir-222-3p	Day0	0.392806	X33_ALC	t(12;21)	0.19013	-0.594146	0.789082	0.652004	0.937542
mir-222-3p	Day8	0.298253	X33_ALC	HD	-0.395309	-0.982948	0.912437	0.604691	0.937542
mir-222-3p	Day33	0.0728083	X33_ALC	Normal karyotype	0.224135	-0.570671	0.80212	0.593609	0.937542
mir-222-3p	Day8vs0	0.267339	X33_ALC	Whole cohort	0.108983	-0.350439	0.52613	0.647405	0.937542
mir-222-3p	Day8vs0	0.189869	X33_ALC	t(12;21)	-0.234223	-0.805884	0.563447	0.576629	0.937542
mir-222-3p	Day15vs0	2.03209	X33_ALC	HD	-0.620719	NA	NA	0.573682	0.937542
mir-181b-5p	Day0	0.0813071	X8_ABC	HD	-0.221335	-0.875613	0.719461	0.673419	0.938096
mir-181b-5p	Day33	0.0279738	X33_ALC	Normal karyotype	0.178314	-0.602003	0.784422	0.672681	0.938096
mir-128-3p	Day15	0.252878	X33_ALC	Whole cohort	0.124194	-0.435053	0.614295	0.672288	0.938096
mir-181a-5p	Day33vs0	0.691383	X33_WBC	HD	-0.254505	-0.928324	0.809535	0.679487	0.940185
mir-181a-5p	Day8vs0	3.28808	X33_ALC	HD	-0.320045	-0.979765	0.925814	0.679955	0.940185
mir-128-3p	Day0	5.46442	X8_ABC	t(12;21)	-0.19299	-0.826003	0.655305	0.678437	0.940185
mir-181b-5p	Day8	0.0565927	age	Normal karyotype	0.166057	-0.609995	0.779515	0.694319	0.94331
mir-181b-5p	Day8	0.0543817	age	t(12;21)	-0.167945	-0.780275	0.608774	0.690974	0.94331
mir-181b-5p	log_Day15	-4.24706	X15_FC_MRD	Whole cohort	-0.109868	-0.574296	0.408062	0.68544	0.94331
mir-181b-5p	Day33	0.0580949	X33_WBC	Whole cohort	-0.0921618	-0.503805	0.353593	0.691128	0.94331
mir-181a-5p	Day33	0.157436	age	Whole cohort	-0.0907947	-0.502775	0.354798	0.695497	0.94331
mir-181a-5p	log_Day0	-2.10455	X15_FC_MRD	HD	0.186688	-0.65902	0.823914	0.688563	0.94331
mir-181a-5p	Day0	0.591907	X33_ALC	t(12;21)	-0.168465	-0.780484	0.608437	0.690054	0.94331
mir-181a-5p	Day8	0.260644	X33_ALC	Normal karyotype	0.165283	-0.610494	0.779202	0.695691	0.94331
mir-222-3p	Day0	0.328394	X33_ALC	Whole cohort	0.0876649	-0.34676	0.491121	0.698067	0.944245
mir-181b-5p	Day33	0.0580949	age	Whole cohort	-0.0848466	-0.498283	0.360027	0.714613	0.944783
mir-181b-5p	Day33	0.0759348	X33_WBC	t(12;21)	-0.155124	-0.775073	0.616993	0.713774	0.944783
mir-181b-5p	Day33vs0	0.1547	X33_WBC	t(12;21)	-0.158152	-0.776309	0.615067	0.708372	0.944783
mir-181a-5p	Day8vs0	0.169006	age	t(12;21)	-0.160583	-0.777298	0.613514	0.704043	0.944783
mir-181a-5p	Day0	1.70257	X33_WBC	Normal karyotype	-0.160827	-0.777397	0.613358	0.703609	0.944783
mir-128-3p	Day0	0.833234	X33_WBC	HD	-0.177627	-0.820881	0.664289	0.703186	0.944783
mir-128-3p	Day33	0.113409	X33_WBC	Normal karyotype	0.174228	-0.666244	0.819734	0.708689	0.944783
mir-222-3p	Day8	0.181903	X8_ABC	Whole cohort	-0.0914489	-0.523897	0.378481	0.709642	0.944783
mir-222-3p	Day15	0.251201	X15_FC_MRD	HD	0.286916	-0.930856	0.97825	0.713084	0.944783
mir-222-3p	Day15	0.251201	X33_ALC	HD	-0.432398	NA	NA	0.715335	0.944783
mir-181b-5p	Day8	0.0565927	X15_FC_MRD	Normal karyotype	-0.1627	-0.815804	0.67279	0.727434	0.949564
mir-181a-5p	Day33	0.143904	age	Normal karyotype	0.148747	-0.62102	0.772453	0.725186	0.949564
mir-181a-5p	log_Day15	-0.518258	X15_FC_MRD	Whole cohort	-0.0962809	-0.56502	0.419443	0.722808	0.949564
mir-128-3p	Day15	0.188977	X33_WBC	Normal karyotype	0.218374	-0.822325	0.922842	0.724184	0.949564
mir-222-3p	log_Day15	-2.04896	X15_FC_MRD	Whole cohort	0.0951967	-0.420344	0.564274	0.725816	0.949564
mir-128-3p	Day15vs0	0.197779	age	HD	0.262404	-0.934309	0.977079	0.737596	0.96059
mir-181b-5p	Day15	0.0530413	age	Whole cohort	0.0614526	-0.447897	0.540687	0.821137	0.964151
mir-181b-5p	Day8vs0	0.0526461	age	t(12;21)	-0.130868	-0.764994	0.632096	0.75741	0.964151
mir-181b-5p	Day0	0.275933	X0_WBC	t(12;21)	-0.106712	-0.754638	0.646582	0.801429	0.964151
mir-181b-5p	Day15	0.0530413	X15_FC_MRD	Whole cohort	-0.0673603	-0.544872	0.443142	0.804239	0.964151
mir-181b-5p	Day15	0.223663	X15_FC_MRD	HD	-0.203295	-0.974065	0.941806	0.796705	0.964151
mir-181b-5p	Day15	0.0419443	X15_FC_MRD	Normal karyotype	-0.133522	-0.908737	0.848726	0.830501	0.964151
mir-181b-5p	Day15vs0	0.16376	X15_FC_MRD	Whole cohort	-0.082588	-0.555549	0.430752	0.761071	0.964151
mir-181b-5p	log_Day8	-4.21473	X15_FC_MRD	t(12;21)	-0.0995769	-0.751517	0.650759	0.814524	0.964151
mir-181b-5p	log_Day15	-4.57538	X15_FC_MRD	Normal karyotype	-0.144611	-0.910687	0.845533	0.816519	0.964151
mir-181b-5p	Day0	0.0813071	X33_WBC	HD	-0.130455	-0.804481	0.690431	0.780413	0.964151
mir-181b-5p	Day0	0.275933	X33_WBC	t(12;21)	-0.130144	-0.764688	0.632538	0.758721	0.964151
mir-181b-5p	Day8vs0	1.06474	X33_WBC	HD	0.159743	-0.841059	0.913294	0.797477	0.964151
mir-181b-5p	Day33vs0	1.26545	X33_WBC	HD	0.153426	-0.842944	0.912213	0.805422	0.964151
mir-181b-5p	Day15vs0	0.874903	X33_ALC	HD	-0.304473	NA	NA	0.803039	0.964151
mir-181a-5p	Day15vs0	1.70066	age	HD	0.198174	-0.942406	0.973791	0.801826	0.964151
mir-181a-5p	Day0	0.232524	X8_ABC	HD	-0.153685	-0.858207	0.751622	0.771288	0.964151
mir-181a-5p	Day8	0.600328	X8_ABC	Whole cohort	-0.0554084	-0.497107	0.409097	0.821749	0.964151
mir-181a-5p	Day8	0.260644	X8_ABC	Normal karyotype	-0.101689	-0.752444	0.649527	0.810643	0.964151
mir-181a-5p	Day0	0.232524	X15_FC_MRD	HD	-0.119604	-0.800557	0.696156	0.798403	0.964151
mir-181a-5p	Day8vs0	0.169006	X15_FC_MRD	t(12;21)	0.104421	-0.647928	0.753639	0.805629	0.964151
mir-181a-5p	Day33	0.135666	X33_WBC	HD	-0.178235	-0.916397	0.835398	0.774271	0.964151
mir-181a-5p	Day15	0.744754	X33_ALC	HD	-0.291921	NA	NA	0.811411	0.964151
mir-181a-5p	Day33	0.143904	X33_ALC	Normal karyotype	0.099571	-0.650763	0.751514	0.814535	0.964151
mir-181a-5p	Day8vs0	0.230627	X33_ALC	Whole cohort	0.0740671	-0.380939	0.500193	0.756305	0.964151
mir-181a-5p	Day8vs0	0.169006	X33_ALC	t(12;21)	0.0962642	-0.652683	0.750057	0.820617	0.964151
mir-128-3p	Day8	0.258226	age	Whole cohort	-0.0523484	-0.483665	0.399425	0.826506	0.964151
mir-128-3p	Day33	0.0999069	age	HD	0.19339	-0.94296	0.973532	0.80661	0.964151
mir-128-3p	Day0	3.62873	X0_WBC	Whole cohort	-0.0523603	-0.454748	0.36778	0.812447	0.964151
mir-128-3p	Day8	0.527143	X8_ABC	HD	-0.17774	-0.972672	0.944729	0.82226	0.964151
mir-128-3p	Day8	0.283486	X8_ABC	t(12;21)	-0.100718	-0.793586	0.705878	0.829881	0.964151
mir-128-3p	Day0	0.833234	X15_FC_MRD	HD	0.148227	-0.680828	0.810783	0.751118	0.964151
mir-128-3p	Day8	0.283486	X15_FC_MRD	t(12;21)	-0.117094	-0.799641	0.697465	0.802574	0.964151
mir-128-3p	Day8vs0	0.0417587	X15_FC_MRD	t(12;21)	-0.101164	-0.793752	0.705652	0.829135	0.964151
mir-128-3p	log_Day15	-1.98349	X15_FC_MRD	Whole cohort	-0.0600749	-0.55525	0.466545	0.83158	0.964151
mir-128-3p	Day0	3.62873	X33_WBC	Whole cohort	0.0500577	-0.369774	0.452915	0.820562	0.964151
mir-128-3p	Day15	0.462523	X33_WBC	HD	-0.195002	-0.973619	0.942774	0.804998	0.964151
mir-128-3p	Day15	0.308629	X33_WBC	t(12;21)	0.113765	-0.768775	0.847114	0.830089	0.964151
mir-128-3p	Day33	0.25935	X33_WBC	t(12;21)	0.114572	-0.768441	0.847345	0.828894	0.964151
mir-128-3p	Day0	0.833234	X33_ALC	HD	0.169293	-0.744565	0.862372	0.748487	0.964151
mir-128-3p	Day33	0.156638	X33_ALC	Whole cohort	0.0679748	-0.442646	0.545306	0.802485	0.964151
mir-128-3p	Day33	0.25935	X33_ALC	t(12;21)	0.117149	-0.767369	0.84808	0.825081	0.964151
mir-222-3p	Day33	0.0728083	age	Normal karyotype	-0.0960593	-0.749967	0.652802	0.820994	0.964151
mir-222-3p	Day33vs0	0.262401	age	t(12;21)	0.133291	-0.630613	0.766015	0.753023	0.964151
mir-222-3p	Day8vs0	0.992947	X8_ABC	HD	-0.223138	-0.975108	0.93941	0.776862	0.964151
mir-222-3p	Day8	0.152482	X15_FC_MRD	Normal karyotype	-0.100716	-0.793585	0.70588	0.829885	0.964151
mir-222-3p	Day15vs0	2.03209	X15_FC_MRD	HD	-0.213036	-0.974581	0.940644	0.786964	0.964151
mir-222-3p	log_Day8vs0	-2.43976	X15_FC_MRD	t(12;21)	-0.0937133	-0.748929	0.654158	0.825314	0.964151
mir-222-3p	Day0	0.328394	X33_WBC	Whole cohort	-0.0716997	-0.470011	0.350872	0.745103	0.964151
mir-222-3p	Day15	0.239855	X33_WBC	Normal karyotype	-0.173915	-0.91568	0.83674	0.779686	0.964151
mir-222-3p	Day33	0.0849913	X33_WBC	Whole cohort	-0.0600136	-0.479284	0.381558	0.796091	0.964151
mir-222-3p	Day33	0.0728083	X33_WBC	Normal karyotype	0.124401	-0.636028	0.762253	0.769144	0.964151
mir-222-3p	Day8	0.181903	X33_ALC	Whole cohort	-0.0567262	-0.487022	0.395728	0.812235	0.964151
mir-222-3p	Day33vs0	0.240066	X33_ALC	Whole cohort	-0.0509492	-0.48259	0.400604	0.831078	0.964151
mir-181b-5p	Day33	0.0604909	age	HD	0.125619	-0.850959	0.907327	0.840478	0.966463
mir-181a-5p	Day15	0.698705	X15_FC_MRD	Whole cohort	-0.0552917	-0.536298	0.452825	0.838837	0.966463
mir-181a-5p	Day15vs0	0.621818	X15_FC_MRD	Whole cohort	0.0561351	-0.452152	0.5369	0.83641	0.966463
mir-128-3p	log_Day8	-2.22109	X15_FC_MRD	Normal karyotype	-0.0959789	-0.791807	0.708271	0.837811	0.966463
mir-128-3p	Day8vs0	0.0417587	X33_ALC	t(12;21)	0.0919777	-0.710277	0.790296	0.844514	0.969114
mir-128-3p	Day33	0.156638	age	Whole cohort	0.05052	-0.440829	0.518573	0.847307	0.970331
mir-222-3p	Day33vs0	0.345848	X33_WBC	HD	-0.11311	-0.905058	0.854422	0.856291	0.978619
mir-128-3p	Day15	0.188977	X33_ALC	Normal karyotype	0.111011	-0.854995	0.904673	0.858948	0.979655
mir-181b-5p	Day8	0.27297	age	HD	-0.103905	-0.903359	0.856917	0.867942	0.979865
mir-181b-5p	Day15vs0	0.16376	age	Whole cohort	0.0445068	-0.461378	0.528551	0.869994	0.979865
mir-181b-5p	Day0	0.275933	X33_ALC	t(12;21)	-0.0706185	-0.73854	0.667259	0.86803	0.979865
mir-181a-5p	Day15vs0	1.70066	X33_ALC	HD	-0.200664	NA	NA	0.87138	0.979865
mir-128-3p	Day0	3.62873	X33_ALC	Whole cohort	0.0376738	-0.390131	0.452101	0.867803	0.979865
mir-222-3p	Day15	0.251201	X33_WBC	HD	-0.132941	-0.970083	0.949456	0.867059	0.979865
mir-222-3p	Day8	0.152482	X33_ALC	Normal karyotype	-0.0716661	-0.739018	0.666675	0.866085	0.979865
mir-181b-5p	Day15	0.223663	X33_ALC	HD	-0.192113	NA	NA	0.876932	0.982427
mir-181a-5p	Day8vs0	3.28808	age	HD	0.0966235	-0.858859	0.901997	0.877167	0.982427
mir-181a-5p	log_Day8vs0	-2.68604	X15_FC_MRD	t(12;21)	0.0638635	-0.671007	0.73544	0.880581	0.984282
mir-181b-5p	Day33	0.0604909	X33_WBC	HD	0.0893925	-0.86076	0.900628	0.886334	0.986349
mir-222-3p	Day33	0.0849913	age	HD	0.0890911	-0.860839	0.900571	0.886716	0.986349
mir-222-3p	Day15	0.239855	X33_ALC	Normal karyotype	0.0883038	-0.861044	0.900421	0.887714	0.986349
mir-128-3p	log_Day8vs0	-4.58178	X15_FC_MRD	t(12;21)	-0.0639849	-0.779484	0.723957	0.891598	0.988703
mir-181b-5p	Day33	0.0759348	age	t(12;21)	-0.0543586	-0.731029	0.676217	0.898278	0.992181
mir-181b-5p	Day33	0.0279738	X33_WBC	Normal karyotype	0.054531	-0.676123	0.73111	0.897957	0.992181
mir-181b-5p	Day0	0.33796	age	Whole cohort	-0.0256746	-0.433291	0.390662	0.907428	0.9925
mir-181b-5p	Day8vs0	0.0821817	X33_WBC	Normal karyotype	0.0512451	-0.677908	0.729572	0.904084	0.9925
mir-181a-5p	Day15	0.698705	age	Whole cohort	0.0321804	-0.471039	0.519597	0.905822	0.9925
mir-222-3p	Day8vs0	0.992947	age	HD	-0.0768044	-0.898207	0.864009	0.902306	0.9925
mir-222-3p	Day0	0.239229	X33_WBC	HD	0.0581509	-0.726732	0.777176	0.901447	0.9925
mir-181a-5p	Day33	0.494096	age	t(12;21)	-0.043909	-0.726115	0.681862	0.917776	0.994525
mir-181a-5p	Day8vs0	0.230627	X8_ABC	Whole cohort	-0.0256241	-0.474313	0.433632	0.917069	0.994525
mir-181a-5p	Day33	0.143904	X33_WBC	Normal karyotype	-0.0418023	-0.725116	0.682989	0.921712	0.994525
mir-128-3p	log_Day15	-1.29335	X15_FC_MRD	HD	0.0792613	-0.95454	0.966707	0.920739	0.994525
mir-128-3p	Day15vs0	0.197779	X33_ALC	HD	-0.127454	NA	NA	0.918639	0.994525
mir-222-3p	Day33vs0	0.345848	age	HD	0.0652972	-0.866912	0.895948	0.91692	0.994525
mir-222-3p	Day8	0.298253	X8_ABC	HD	-0.0824116	-0.966914	0.954257	0.917588	0.994525
mir-181b-5p	Day0	0.569197	age	Normal karyotype	0.0164736	-0.696282	0.712871	0.969118	0.994844
mir-181b-5p	Day33	0.0279738	age	Normal karyotype	0.0242836	-0.692235	0.716693	0.954486	0.994844
mir-181b-5p	Day8vs0	1.06474	age	HD	0.0279568	-0.875914	0.888313	0.964409	0.994844
mir-181b-5p	Day33vs0	0.1547	age	t(12;21)	-0.0304903	-0.7197	0.688986	0.942866	0.994844
mir-181b-5p	Day8vs0	0.0526461	X15_FC_MRD	t(12;21)	0.0317773	-0.688309	0.72032	0.940458	0.994844
mir-181b-5p	log_Day8	-4.20617	X15_FC_MRD	Normal karyotype	0.0337484	-0.738067	0.767306	0.94274	0.994844
mir-181b-5p	log_Day15vs0	-2.65765	X15_FC_MRD	t(12;21)	-0.0417983	-0.770601	0.734375	0.929103	0.994844
mir-181b-5p	Day8	0.0543817	X33_ALC	t(12;21)	0.0339196	-0.687178	0.721351	0.93645	0.994844
mir-181b-5p	Day8vs0	0.0526461	X33_ALC	t(12;21)	0.0122258	-0.698465	0.710775	0.977079	0.994844
mir-181a-5p	Day8	0.811547	age	HD	-0.0221465	-0.88708	0.877261	0.971805	0.994844
mir-181a-5p	Day15vs0	0.621818	age	Whole cohort	0.0231574	-0.478035	0.512974	0.932161	0.994844
mir-181a-5p	Day33vs0	0.691383	age	HD	0.0267135	-0.876204	0.88805	0.965991	0.994844
mir-181a-5p	Day33vs0	0.215325	age	t(12;21)	-0.0304376	-0.719675	0.689014	0.942965	0.994844
mir-181a-5p	Day0	0.232524	X0_WBC	HD	0.017756	-0.745267	0.760643	0.969861	0.994844
mir-181a-5p	Day8	0.526573	X15_FC_MRD	t(12;21)	-0.035617	-0.722165	0.68628	0.933275	0.994844
mir-181a-5p	Day15	0.72488	X33_WBC	Normal karyotype	0.0260405	-0.87636	0.887908	0.966848	0.994844
mir-181a-5p	Day8	0.600328	X33_ALC	Whole cohort	-0.015403	-0.454824	0.430049	0.94861	0.994844
mir-128-3p	Day33	0.113409	age	Normal karyotype	0.0213597	-0.74366	0.762158	0.963747	0.994844
mir-128-3p	Day8vs0	0.532719	age	HD	0.0464859	-0.871524	0.892162	0.940834	0.994844
mir-128-3p	Day0	5.46442	X0_WBC	t(12;21)	0.0143269	-0.697387	0.711814	0.973141	0.994844
mir-128-3p	Day8vs0	0.532719	X8_ABC	HD	-0.037381	-0.963841	0.958128	0.962619	0.994844
mir-128-3p	Day15	0.252878	X15_FC_MRD	Whole cohort	-0.014292	-0.522728	0.501644	0.959682	0.994844
mir-128-3p	Day15	0.462523	X15_FC_MRD	HD	0.0239359	-0.959217	0.962873	0.976064	0.994844
mir-128-3p	Day15	0.462523	X33_ALC	HD	0.079235	NA	NA	0.949505	0.994844
mir-222-3p	Day33	0.164579	age	t(12;21)	0.0140951	-0.697506	0.711699	0.973575	0.994844
mir-222-3p	Day8	0.231334	X15_FC_MRD	t(12;21)	-0.023188	-0.716159	0.692805	0.956538	0.994844
mir-222-3p	Day8vs0	0.189869	X15_FC_MRD	t(12;21)	0.0348887	-0.686666	0.721816	0.934637	0.994844
mir-222-3p	log_Day8	-2.71332	X15_FC_MRD	Normal karyotype	0.0413605	-0.734577	0.770422	0.929844	0.994844
mir-222-3p	log_Day15	-2.08961	X15_FC_MRD	HD	-0.0230376	-0.962807	0.959289	0.976962	0.994844
mir-222-3p	Day33	0.0849913	X33_WBC	HD	0.0429368	-0.872377	0.891434	0.945348	0.994844
mir-222-3p	Day8vs0	0.189869	X33_WBC	t(12;21)	0.0225148	-0.693155	0.715831	0.957799	0.994844
mir-181b-5p	Day8	0.0543817	X15_FC_MRD	t(12;21)	-0.00348636	-0.706424	0.702913	0.993463	0.999738
mir-181b-5p	Day33vs0	0.0773989	X33_WBC	Whole cohort	0.00248509	-0.429663	0.433707	0.99147	0.999738
mir-181a-5p	Day33	0.135666	age	HD	0.00556867	-0.881026	0.883494	0.99291	0.999738
mir-181a-5p	Day8	0.811547	X8_ABC	HD	-0.013423	-0.962098	0.960049	0.986577	0.999738
mir-181a-5p	Day15	0.744754	X15_FC_MRD	HD	-0.0159054	-0.962283	0.959854	0.984095	0.999738
mir-181a-5p	Day8	0.260644	X33_WBC	Normal karyotype	0.00311628	-0.703101	0.706238	0.994157	0.999738
mir-181a-5p	Day8	0.526573	X33_ALC	t(12;21)	0.00299605	-0.703161	0.706178	0.994382	0.999738
mir-181a-5p	Day8vs0	3.28808	X8_ABC	HD	0.000992064	-0.961011	0.961163	0.999008	0.999843
mir-181a-5p	Day33vs0	0.202076	X33_WBC	Whole cohort	4.57679e-05	-0.43165	0.431724	0.999843	0.999843
mir-128-3p	Day8vs0	0.0417587	X8_ABC	t(12;21)	-0.00030752	-0.753191	0.752925	0.999478	0.999843
