# Supplementary material for: Circulating microRNAs as minimal residual disease biomarkers in childhood acute lymphoblastic leukemia
Source: J Transl Med. 2019 Nov 14;17:372. doi: 10.1186/s12967-019-2114-x (PMC6854698; doi:10.1186/s12967-019-2114-x)
Supplement: Supplementary file 2 — Additional file 2. ROC curve analysis. The predictive accuracy of miRs to differentiate patients with high MRD (defined as induction day 15 bone marrow flow cytometry MRD greater than 1%) versus low MRD (< 1%) was assessed by ROC analysis and by calculating the area under the receiver operating characteristic curve (AUC). [file 12967_2019_2114_MOESM2_ESM.xlsx]

## Sheet: ROC.results
Target	Variable	Subgroup	MRD	Threshold	n.cases	n.controls	AUC	CI.L	CI.H
mir-181b-5p	Day0	Normal karyotype	X15_FC_MRD	2.3	1	6	1	NA	NA
mir-181b-5p	Day0	t(12;21)	X15_FC_MRD	0.3	1	7	1	NA	NA
mir-181b-5p	Day8	Hyperdiploid	X15_FC_MRD	6.8	1	4	1	NA	NA
mir-181b-5p	Day8	Normal karyotype	X15_FC_MRD	0.03	6	1	1	NA	NA
mir-181b-5p	Day8	t(12;21)	X15_FC_MRD	0.3	1	7	1	NA	NA
mir-181b-5p	Day15	Hyperdiploid	X15_FC_MRD	6.8	1	3	1	NA	NA
mir-181b-5p	Day8vs0	Whole cohort	X15_FC_MRD	0.008	19	1	1	NA	NA
mir-181b-5p	Day8vs0	Hyperdiploid	X15_FC_MRD	0.008	4	1	1	NA	NA
mir-181b-5p	Day15vs0	Hyperdiploid	X15_FC_MRD	6.8	1	3	1	NA	NA
mir-181b-5p	Day15vs0	Normal karyotype	X15_FC_MRD	2.3	1	4	1	NA	NA
mir-181a-5p	Day0	Normal karyotype	X15_FC_MRD	2.3	1	6	1	NA	NA
mir-181a-5p	Day8	Hyperdiploid	X15_FC_MRD	6.8	1	4	1	NA	NA
mir-181a-5p	Day8	t(12;21)	X15_FC_MRD	0.3	1	7	1	NA	NA
mir-181a-5p	Day15	Hyperdiploid	X15_FC_MRD	6.8	1	3	1	NA	NA
mir-181a-5p	Day15	Normal karyotype	X15_FC_MRD	0.03	4	1	1	NA	NA
mir-181a-5p	Day15	Normal karyotype	X15_FC_MRD	0.15	4	1	1	NA	NA
mir-181a-5p	Day15	t(12;21)	X15_FC_MRD	0.3	1	6	1	NA	NA
mir-181a-5p	Day8vs0	Hyperdiploid	X15_FC_MRD	6.8	1	4	1	NA	NA
mir-181a-5p	Day8vs0	Normal karyotype	X15_FC_MRD	2.3	1	6	1	NA	NA
mir-181a-5p	Day8vs0	t(12;21)	X15_FC_MRD	0.3	1	7	1	NA	NA
mir-181a-5p	Day15vs0	Hyperdiploid	X15_FC_MRD	6.8	1	3	1	NA	NA
mir-181a-5p	Day15vs0	Normal karyotype	X15_FC_MRD	2.3	1	4	1	NA	NA
mir-128-3p	Day0	Normal karyotype	X15_FC_MRD	2.3	1	6	1	NA	NA
mir-128-3p	Day8	Hyperdiploid	X15_FC_MRD	6.8	1	4	1	NA	NA
mir-128-3p	Day8	t(12;21)	X15_FC_MRD	0.3	1	6	1	NA	NA
mir-128-3p	Day15	Hyperdiploid	X15_FC_MRD	0.008	3	1	1	NA	NA
mir-128-3p	Day15	Hyperdiploid	X15_FC_MRD	0.01	3	1	1	NA	NA
mir-128-3p	Day15	Hyperdiploid	X15_FC_MRD	0.023	3	1	1	NA	NA
mir-128-3p	Day15	Normal karyotype	X15_FC_MRD	0.03	4	1	1	NA	NA
mir-128-3p	Day15	Normal karyotype	X15_FC_MRD	0.15	4	1	1	NA	NA
mir-128-3p	Day15	t(12;21)	X15_FC_MRD	0.03	5	1	1	NA	NA
mir-128-3p	Day15	t(12;21)	X15_FC_MRD	0.03	5	1	1	NA	NA
mir-128-3p	Day8vs0	Whole cohort	X15_FC_MRD	10.14	1	18	1	NA	NA
mir-128-3p	Day15vs0	Whole cohort	X15_FC_MRD	10.14	1	14	1	NA	NA
mir-128-3p	Day8vs0	Hyperdiploid	X15_FC_MRD	6.8	1	4	1	NA	NA
mir-128-3p	Day8vs0	Normal karyotype	X15_FC_MRD	2.3	1	6	1	NA	NA
mir-222-3p	Day0	Whole cohort	X15_FC_MRD	10.14	1	21	1	NA	NA
mir-128-3p	Day15vs0	Hyperdiploid	X15_FC_MRD	6.8	1	3	1	NA	NA
mir-128-3p	Day15vs0	Normal karyotype	X15_FC_MRD	2.3	1	4	1	NA	NA
mir-128-3p	Day15vs0	t(12;21)	X15_FC_MRD	0.3	1	5	1	NA	NA
mir-222-3p	Day15vs0	Whole cohort	X15_FC_MRD	10.14	1	15	1	NA	NA
mir-222-3p	Day0	Normal karyotype	X15_FC_MRD	2.3	1	6	1	NA	NA
mir-222-3p	Day8	Hyperdiploid	X15_FC_MRD	6.8	1	4	1	NA	NA
mir-222-3p	Day8	t(12;21)	X15_FC_MRD	0.3	1	7	1	NA	NA
mir-222-3p	Day15	Hyperdiploid	X15_FC_MRD	6.8	1	3	1	NA	NA
mir-222-3p	Day8vs0	Hyperdiploid	X15_FC_MRD	6.8	1	4	1	NA	NA
mir-222-3p	Day8vs0	Normal karyotype	X15_FC_MRD	2.3	1	6	1	NA	NA
mir-222-3p	Day8vs0	t(12;21)	X15_FC_MRD	0.3	1	7	1	NA	NA
mir-222-3p	Day15vs0	Hyperdiploid	X15_FC_MRD	6.8	1	3	1	NA	NA
mir-222-3p	Day15vs0	Normal karyotype	X15_FC_MRD	0.03	4	1	1	NA	NA
mir-222-3p	Day15vs0	Normal karyotype	X15_FC_MRD	0.15	4	1	1	NA	NA
mir-222-3p	Day15vs0	Normal karyotype	X15_FC_MRD	2.3	1	4	1	NA	NA
mir-181b-5p	Day0	Hyperdiploid	X15_FC_MRD	0.023	4	3	1	1	1
mir-181b-5p	Day0	Hyperdiploid	X15_FC_MRD	0.07	3	4	1	1	1
mir-181b-5p	Day0	t(12;21)	X15_FC_MRD	0.091	4	4	1	1	1
mir-181b-5p	Day0	t(12;21)	X15_FC_MRD	0.29	2	6	1	1	1
mir-181b-5p	Day15	t(12;21)	X15_FC_MRD	0.03	5	2	1	1	1
mir-181b-5p	Day15	t(12;21)	X15_FC_MRD	0.03	5	2	1	1	1
mir-181b-5p	Day8vs0	t(12;21)	X15_FC_MRD	0.03	6	2	1	1	1
mir-181b-5p	Day8vs0	t(12;21)	X15_FC_MRD	0.03	6	2	1	1	1
mir-181b-5p	Day15vs0	Hyperdiploid	X15_FC_MRD	0.07	2	2	1	1	1
mir-181b-5p	Day15vs0	Hyperdiploid	X15_FC_MRD	0.2	2	2	1	1	1
mir-181b-5p	Day15vs0	Normal karyotype	X15_FC_MRD	0.7	2	3	1	1	1
mir-181b-5p	Day15vs0	Normal karyotype	X15_FC_MRD	1.17	2	3	1	1	1
mir-181a-5p	Day0	Hyperdiploid	X15_FC_MRD	0.07	3	4	1	1	1
mir-181a-5p	Day15	t(12;21)	X15_FC_MRD	0.03	5	2	1	1	1
mir-181a-5p	Day15	t(12;21)	X15_FC_MRD	0.03	5	2	1	1	1
mir-181a-5p	Day15	t(12;21)	X15_FC_MRD	0.09	4	3	1	1	1
mir-181a-5p	Day15	t(12;21)	X15_FC_MRD	0.29	2	5	1	1	1
mir-128-3p	Day0	Hyperdiploid	X15_FC_MRD	0.07	3	4	1	1	1
mir-128-3p	Day0	Normal karyotype	X15_FC_MRD	1.17	2	5	1	1	1
mir-128-3p	Day8	Hyperdiploid	X15_FC_MRD	0.2	2	3	1	1	1
mir-128-3p	Day15	Normal karyotype	X15_FC_MRD	0.3	3	2	1	1	1
mir-128-3p	Day15	Normal karyotype	X15_FC_MRD	0.7	2	3	1	1	1
mir-128-3p	Day15	Normal karyotype	X15_FC_MRD	1.17	2	3	1	1	1
mir-128-3p	Day8vs0	Normal karyotype	X15_FC_MRD	1.17	2	5	1	1	1
mir-128-3p	Day15vs0	Normal karyotype	X15_FC_MRD	0.7	2	3	1	1	1
mir-128-3p	Day15vs0	Normal karyotype	X15_FC_MRD	1.17	2	3	1	1	1
mir-222-3p	Day0	Normal karyotype	X15_FC_MRD	0.15	5	2	1	1	1
mir-222-3p	Day8	Hyperdiploid	X15_FC_MRD	0.2	2	3	1	1	1
mir-222-3p	Day15	t(12;21)	X15_FC_MRD	0.03	5	2	1	1	1
mir-222-3p	Day15	t(12;21)	X15_FC_MRD	0.03	5	2	1	1	1
mir-222-3p	Day15	t(12;21)	X15_FC_MRD	0.29	2	5	1	1	1
mir-128-3p	Day8vs0	Whole cohort	X15_FC_MRD	6.8	2	17	1	1	1
mir-222-3p	Day8vs0	Whole cohort	X15_FC_MRD	6.8	2	18	1	1	1
mir-181b-5p	Day0	Whole cohort	X15_FC_MRD	0.023	19	3	0.982456	0.933828	1
mir-222-3p	Day8vs0	Whole cohort	X15_FC_MRD	2.3	3	17	0.960784	0.867635	1
mir-128-3p	Day8vs0	Whole cohort	X15_FC_MRD	1.17	4	15	0.95	0.855432	1
mir-181a-5p	Day8vs0	Whole cohort	X15_FC_MRD	0.008	19	1	0.947368	NA	NA
mir-222-3p	Day8vs0	Whole cohort	X15_FC_MRD	10.14	1	19	0.947368	NA	NA
mir-128-3p	Day0	Whole cohort	X15_FC_MRD	0.023	19	3	0.947368	0.82992	1
mir-181a-5p	Day8vs0	Whole cohort	X15_FC_MRD	6.8	2	18	0.944444	0.8124	1
mir-128-3p	Day8vs0	Whole cohort	X15_FC_MRD	2.3	3	16	0.9375	0.798429	1
mir-181b-5p	Day0	t(12;21)	X15_FC_MRD	0.15	3	5	0.933333	0.748546	1
mir-181b-5p	Day8vs0	t(12;21)	X15_FC_MRD	0.09	5	3	0.933333	0.748546	1
mir-181a-5p	Day0	Whole cohort	X15_FC_MRD	0.023	19	3	0.929825	0.812937	1
mir-181b-5p	Day0	Whole cohort	X15_FC_MRD	0.01	20	2	0.925	0.807102	1
mir-181b-5p	Day0	t(12;21)	X15_FC_MRD	0.03	6	2	0.916667	0.685683	1
mir-181b-5p	Day0	t(12;21)	X15_FC_MRD	0.03	6	2	0.916667	0.685683	1
mir-181b-5p	Day15	t(12;21)	X15_FC_MRD	0.09	4	3	0.916667	0.685683	1
mir-181a-5p	Day15	t(12;21)	X15_FC_MRD	0.091	3	4	0.916667	0.685683	1
mir-181a-5p	Day15	t(12;21)	X15_FC_MRD	0.15	3	4	0.916667	0.685683	1
mir-128-3p	Day0	Hyperdiploid	X15_FC_MRD	0.023	4	3	0.916667	0.685683	1
mir-128-3p	Day8vs0	Normal karyotype	X15_FC_MRD	0.7	3	4	0.916667	0.685683	1
mir-222-3p	Day0	Hyperdiploid	X15_FC_MRD	0.07	3	4	0.916667	0.685683	1
mir-222-3p	Day0	Normal karyotype	X15_FC_MRD	0.3	4	3	0.916667	0.685683	1
mir-222-3p	Day15	t(12;21)	X15_FC_MRD	0.09	4	3	0.916667	0.685683	1
mir-128-3p	Day8vs0	Whole cohort	X15_FC_MRD	0.7	5	14	0.914286	0.786565	1
mir-181b-5p	Day0	Whole cohort	X15_FC_MRD	10.14	1	21	0.904762	NA	NA
mir-181a-5p	Day0	Whole cohort	X15_FC_MRD	10.14	1	21	0.904762	NA	NA
mir-128-3p	Day0	Whole cohort	X15_FC_MRD	10.14	1	21	0.904762	NA	NA
mir-222-3p	Day0	Whole cohort	X15_FC_MRD	0.008	21	1	0.904762	NA	NA
mir-128-3p	Day0	Whole cohort	X15_FC_MRD	0.01	20	2	0.9	0.684357	1
mir-222-3p	Day0	Whole cohort	X15_FC_MRD	6.8	2	20	0.9	0.684357	1
mir-181b-5p	Day0	Hyperdiploid	X15_FC_MRD	0.2	2	5	0.9	0.622819	1
mir-222-3p	Day8	Normal karyotype	X15_FC_MRD	0.15	5	2	0.9	0.622819	1
mir-181b-5p	Day15	t(12;21)	X15_FC_MRD	0.29	2	5	0.9	0.622819	1
mir-181b-5p	Day8	Whole cohort	X15_FC_MRD	0.008	19	1	0.894737	NA	NA
mir-222-3p	Day8vs0	Whole cohort	X15_FC_MRD	0.008	19	1	0.894737	NA	NA
mir-222-3p	Day0	Whole cohort	X15_FC_MRD	0.023	19	3	0.894737	0.742248	1
mir-128-3p	Day8vs0	Whole cohort	X15_FC_MRD	0.008	18	1	0.888889	NA	NA
mir-181b-5p	Day8vs0	Whole cohort	X15_FC_MRD	6.8	2	18	0.888889	0.721864	1
mir-181a-5p	Day8vs0	Whole cohort	X15_FC_MRD	0.01	18	2	0.888889	0.721864	1
mir-181a-5p	Day8vs0	Whole cohort	X15_FC_MRD	0.023	18	2	0.888889	0.721864	1
mir-181b-5p	Day8vs0	t(12;21)	X15_FC_MRD	0.091	4	4	0.875	0.592104	1
mir-128-3p	Day15	t(12;21)	X15_FC_MRD	0.09	4	2	0.875	0.528524	1
mir-181b-5p	Day15vs0	Whole cohort	X15_FC_MRD	0.008	15	1	0.866667	NA	NA
mir-181b-5p	Day15vs0	Whole cohort	X15_FC_MRD	0.01	15	1	0.866667	NA	NA
mir-181b-5p	Day15vs0	Whole cohort	X15_FC_MRD	0.023	15	1	0.866667	NA	NA
mir-181a-5p	Day15vs0	Whole cohort	X15_FC_MRD	10.14	1	15	0.866667	NA	NA
mir-181b-5p	Day0	t(12;21)	X15_FC_MRD	0.09	5	3	0.866667	0.574492	1
mir-222-3p	Day8	Whole cohort	X15_FC_MRD	2.3	3	17	0.862745	0.581978	1
mir-181b-5p	Day0	Whole cohort	X15_FC_MRD	0.008	21	1	0.857143	NA	NA
mir-128-3p	Day0	t(12;21)	X15_FC_MRD	0.3	1	7	0.857143	NA	NA
mir-128-3p	Day15	Whole cohort	X15_FC_MRD	0.008	14	1	0.857143	NA	NA
mir-128-3p	Day15	Whole cohort	X15_FC_MRD	0.01	14	1	0.857143	NA	NA
mir-128-3p	Day15	Whole cohort	X15_FC_MRD	0.023	14	1	0.857143	NA	NA
mir-128-3p	Day8vs0	Whole cohort	X15_FC_MRD	0.01	17	2	0.852941	0.680003	1
mir-128-3p	Day8vs0	Whole cohort	X15_FC_MRD	0.023	17	2	0.852941	0.680003	1
mir-181a-5p	Day0	Whole cohort	X15_FC_MRD	0.01	20	2	0.85	0.689444	1
mir-181b-5p	Day0	Whole cohort	X15_FC_MRD	6.8	2	20	0.85	0.675853	1
mir-181a-5p	Day0	Whole cohort	X15_FC_MRD	6.8	2	20	0.85	0.675853	1
mir-128-3p	Day8vs0	Whole cohort	X15_FC_MRD	0.58	6	13	0.846154	0.661732	1
mir-181a-5p	Day8vs0	Whole cohort	X15_FC_MRD	2.3	3	17	0.843137	0.610164	1
mir-181a-5p	Day8vs0	Whole cohort	X15_FC_MRD	10.14	1	19	0.842105	NA	NA
mir-128-3p	Day15vs0	Whole cohort	X15_FC_MRD	0.7	4	11	0.840909	0.626046	1
mir-128-3p	Day15vs0	Whole cohort	X15_FC_MRD	1.17	4	11	0.840909	0.626046	1
mir-181b-5p	Day15	Whole cohort	X15_FC_MRD	0.07	11	5	0.836364	0.631962	1
mir-181b-5p	Day8vs0	Normal karyotype	X15_FC_MRD	0.03	6	1	0.833333	NA	NA
mir-181b-5p	Day8vs0	Normal karyotype	X15_FC_MRD	2.3	1	6	0.833333	NA	NA
mir-181a-5p	Day15vs0	t(12;21)	X15_FC_MRD	0.3	1	6	0.833333	NA	NA
mir-128-3p	Day8vs0	t(12;21)	X15_FC_MRD	0.3	1	6	0.833333	NA	NA
mir-222-3p	Day0	Hyperdiploid	X15_FC_MRD	0.008	6	1	0.833333	NA	NA
mir-222-3p	Day0	Normal karyotype	X15_FC_MRD	0.03	6	1	0.833333	NA	NA
mir-222-3p	Day8	Normal karyotype	X15_FC_MRD	2.3	1	6	0.833333	NA	NA
mir-222-3p	Day15	t(12;21)	X15_FC_MRD	0.3	1	6	0.833333	NA	NA
mir-222-3p	Day8vs0	t(12;21)	X15_FC_MRD	0.03	6	2	0.833333	0.506673	1
mir-222-3p	Day8vs0	t(12;21)	X15_FC_MRD	0.03	6	2	0.833333	0.506673	1
mir-128-3p	Day8	Whole cohort	X15_FC_MRD	2.3	3	16	0.833333	0.49596	1
mir-181b-5p	Day8vs0	Whole cohort	X15_FC_MRD	0.01	18	2	0.833333	0.487992	1
mir-181b-5p	Day8vs0	Whole cohort	X15_FC_MRD	0.023	18	2	0.833333	0.487992	1
mir-181a-5p	Day0	Hyperdiploid	X15_FC_MRD	0.023	4	3	0.833333	0.468116	1
mir-128-3p	Day8vs0	t(12;21)	X15_FC_MRD	0.09	4	3	0.833333	0.468116	1
mir-222-3p	Day0	Hyperdiploid	X15_FC_MRD	0.023	4	3	0.833333	0.456138	1
mir-222-3p	Day15	t(12;21)	X15_FC_MRD	0.091	3	4	0.833333	0.456138	1
mir-222-3p	Day15	t(12;21)	X15_FC_MRD	0.15	3	4	0.833333	0.456138	1
mir-181a-5p	Day0	t(12;21)	X15_FC_MRD	0.03	6	2	0.833333	0.446823	1
mir-181a-5p	Day0	t(12;21)	X15_FC_MRD	0.03	6	2	0.833333	0.446823	1
mir-181b-5p	Day8	Hyperdiploid	X15_FC_MRD	0.2	2	3	0.833333	0.371365	1
mir-181b-5p	Day8vs0	Hyperdiploid	X15_FC_MRD	0.01	3	2	0.833333	0.371365	1
mir-181b-5p	Day8vs0	Hyperdiploid	X15_FC_MRD	0.023	3	2	0.833333	0.371365	1
mir-181b-5p	Day8vs0	Hyperdiploid	X15_FC_MRD	0.07	3	2	0.833333	0.371365	1
mir-181a-5p	Day8	Hyperdiploid	X15_FC_MRD	0.2	2	3	0.833333	0.371365	1
mir-181a-5p	Day15vs0	Normal karyotype	X15_FC_MRD	0.7	2	3	0.833333	0.371365	1
mir-181a-5p	Day15vs0	Normal karyotype	X15_FC_MRD	1.17	2	3	0.833333	0.371365	1
mir-128-3p	Day8	Hyperdiploid	X15_FC_MRD	0.01	3	2	0.833333	0.371365	1
mir-128-3p	Day8	Hyperdiploid	X15_FC_MRD	0.023	3	2	0.833333	0.371365	1
mir-128-3p	Day8	Hyperdiploid	X15_FC_MRD	0.07	3	2	0.833333	0.371365	1
mir-128-3p	Day15vs0	Normal karyotype	X15_FC_MRD	0.3	3	2	0.833333	0.371365	1
mir-222-3p	Day8	Hyperdiploid	X15_FC_MRD	0.01	3	2	0.833333	0.371365	1
mir-222-3p	Day8	Hyperdiploid	X15_FC_MRD	0.023	3	2	0.833333	0.371365	1
mir-222-3p	Day8	Hyperdiploid	X15_FC_MRD	0.07	3	2	0.833333	0.371365	1
mir-222-3p	Day15	Normal karyotype	X15_FC_MRD	0.7	2	3	0.833333	0.371365	1
mir-222-3p	Day15	Normal karyotype	X15_FC_MRD	1.17	2	3	0.833333	0.371365	1
mir-222-3p	Day8vs0	Hyperdiploid	X15_FC_MRD	0.2	2	3	0.833333	0.371365	1
mir-222-3p	Day15vs0	Normal karyotype	X15_FC_MRD	0.7	2	3	0.833333	0.371365	1
mir-222-3p	Day15vs0	Normal karyotype	X15_FC_MRD	1.17	2	3	0.833333	0.371365	1
mir-222-3p	Day0	Whole cohort	X15_FC_MRD	0.01	20	2	0.825	0.617114	1
mir-222-3p	Day15vs0	Whole cohort	X15_FC_MRD	2.3	3	13	0.820513	0.456377	1
mir-128-3p	Day15vs0	Whole cohort	X15_FC_MRD	0.58	5	10	0.82	0.59922	1
mir-181b-5p	Day15	Whole cohort	X15_FC_MRD	0.09	10	6	0.816667	0.597698	1
mir-222-3p	Day8vs0	Whole cohort	X15_FC_MRD	1.17	4	16	0.8125	0.509127	1
mir-181a-5p	Day0	t(12;21)	X15_FC_MRD	0.091	4	4	0.8125	0.480775	1
mir-181a-5p	Day0	Whole cohort	X15_FC_MRD	0.008	21	1	0.809524	NA	NA
mir-181b-5p	Day8	Whole cohort	X15_FC_MRD	6.8	2	18	0.805556	0.407227	1
mir-181b-5p	Day8vs0	Whole cohort	X15_FC_MRD	2.3	3	17	0.803922	0.579834	1
mir-181b-5p	Day15vs0	Whole cohort	X15_FC_MRD	10.14	1	15	0.8	NA	NA
mir-181b-5p	Day0	Hyperdiploid	X15_FC_MRD	0.01	5	2	0.8	0.408007	1
mir-181b-5p	Day8	t(12;21)	X15_FC_MRD	0.09	5	3	0.8	0.408007	1
mir-181a-5p	Day0	Hyperdiploid	X15_FC_MRD	0.2	2	5	0.8	0.408007	1
mir-181a-5p	Day8vs0	Normal karyotype	X15_FC_MRD	0.15	5	2	0.8	0.408007	1
mir-128-3p	Day0	Hyperdiploid	X15_FC_MRD	0.2	2	5	0.8	0.408007	1
mir-222-3p	Day8vs0	t(12;21)	X15_FC_MRD	0.09	5	3	0.8	0.408007	1
mir-181a-5p	Day8	Normal karyotype	X15_FC_MRD	0.15	5	2	0.8	0.340348	1
mir-128-3p	Day0	Hyperdiploid	X15_FC_MRD	0.01	5	2	0.8	0.340348	1
mir-128-3p	Day8	t(12;21)	X15_FC_MRD	0.29	2	5	0.8	0.340348	1
mir-128-3p	Day8vs0	t(12;21)	X15_FC_MRD	0.03	5	2	0.8	0.340348	1
mir-128-3p	Day8vs0	t(12;21)	X15_FC_MRD	0.03	5	2	0.8	0.340348	1
mir-222-3p	Day0	Hyperdiploid	X15_FC_MRD	0.2	2	5	0.8	0.340348	1
mir-181a-5p	Day8	Whole cohort	X15_FC_MRD	0.008	19	1	0.789474	NA	NA
mir-222-3p	Day8	Whole cohort	X15_FC_MRD	0.008	19	1	0.789474	NA	NA
mir-181b-5p	Day8vs0	Whole cohort	X15_FC_MRD	10.14	1	19	0.789474	NA	NA
mir-222-3p	Day8vs0	Whole cohort	X15_FC_MRD	0.7	5	15	0.786667	0.536496	1
mir-181b-5p	Day15	Whole cohort	X15_FC_MRD	6.8	2	14	0.785714	0.543232	1
mir-181b-5p	Day8	Whole cohort	X15_FC_MRD	2.3	3	17	0.784314	0.524374	1
mir-128-3p	Day15vs0	Whole cohort	X15_FC_MRD	0.3	6	9	0.777778	0.526708	1
mir-128-3p	Day15vs0	Whole cohort	X15_FC_MRD	0.3	6	9	0.777778	0.526708	1
mir-128-3p	Day15vs0	Whole cohort	X15_FC_MRD	2.3	3	12	0.777778	0.487361	1
mir-222-3p	Day8	Whole cohort	X15_FC_MRD	6.8	2	18	0.777778	0.326501	1
mir-181b-5p	Day15	Whole cohort	X15_FC_MRD	0.03	12	4	0.770833	0.518723	1
mir-181b-5p	Day15	Whole cohort	X15_FC_MRD	0.03	12	4	0.770833	0.518723	1
mir-181b-5p	Day15	Whole cohort	X15_FC_MRD	0.03	12	4	0.770833	0.518723	1
mir-222-3p	Day15vs0	Whole cohort	X15_FC_MRD	0.7	4	12	0.770833	0.473823	1
mir-222-3p	Day15vs0	Whole cohort	X15_FC_MRD	1.17	4	12	0.770833	0.473823	1
mir-128-3p	Day15vs0	Whole cohort	X15_FC_MRD	6.8	2	13	0.769231	0.295455	1
mir-181a-5p	Day8	Whole cohort	X15_FC_MRD	2.3	3	17	0.764706	0.466404	1
mir-128-3p	Day0	Whole cohort	X15_FC_MRD	0.008	21	1	0.761905	NA	NA
mir-222-3p	Day8vs0	Whole cohort	X15_FC_MRD	0.58	6	14	0.761905	0.531393	0.992417
mir-181b-5p	Day8	Whole cohort	X15_FC_MRD	0.7	5	15	0.76	0.539469	0.980531
mir-128-3p	Day8	Whole cohort	X15_FC_MRD	0.7	5	14	0.757143	0.443907	1
mir-181b-5p	Day8	Hyperdiploid	X15_FC_MRD	0.008	4	1	0.75	NA	NA
mir-181b-5p	Day15	Normal karyotype	X15_FC_MRD	0.03	4	1	0.75	NA	NA
mir-181b-5p	Day15	Normal karyotype	X15_FC_MRD	0.15	4	1	0.75	NA	NA
mir-181b-5p	Day15	Normal karyotype	X15_FC_MRD	2.3	1	4	0.75	NA	NA
mir-181b-5p	Day8vs0	Hyperdiploid	X15_FC_MRD	6.8	1	4	0.75	NA	NA
mir-181a-5p	Day8	Hyperdiploid	X15_FC_MRD	0.008	4	1	0.75	NA	NA
mir-181a-5p	Day15	Normal karyotype	X15_FC_MRD	2.3	1	4	0.75	NA	NA
mir-181a-5p	Day8vs0	Hyperdiploid	X15_FC_MRD	0.008	4	1	0.75	NA	NA
mir-181a-5p	Day15vs0	Normal karyotype	X15_FC_MRD	0.03	4	1	0.75	NA	NA
mir-181a-5p	Day15vs0	Normal karyotype	X15_FC_MRD	0.15	4	1	0.75	NA	NA
mir-128-3p	Day15	Normal karyotype	X15_FC_MRD	2.3	1	4	0.75	NA	NA
mir-128-3p	Day8vs0	Hyperdiploid	X15_FC_MRD	0.008	4	1	0.75	NA	NA
mir-222-3p	Day15	Normal karyotype	X15_FC_MRD	0.03	4	1	0.75	NA	NA
mir-222-3p	Day15	Normal karyotype	X15_FC_MRD	0.15	4	1	0.75	NA	NA
mir-222-3p	Day8vs0	Hyperdiploid	X15_FC_MRD	0.008	4	1	0.75	NA	NA
mir-222-3p	Day8	Whole cohort	X15_FC_MRD	1.17	4	16	0.75	0.439297	1
mir-128-3p	Day0	Whole cohort	X15_FC_MRD	6.8	2	20	0.75	0.419579	1
mir-181b-5p	Day8	t(12;21)	X15_FC_MRD	0.03	6	2	0.75	0.37755	1
mir-181b-5p	Day8	t(12;21)	X15_FC_MRD	0.03	6	2	0.75	0.37755	1
mir-181a-5p	Day8vs0	t(12;21)	X15_FC_MRD	0.03	6	2	0.75	0.37755	1
mir-181a-5p	Day8vs0	t(12;21)	X15_FC_MRD	0.03	6	2	0.75	0.37755	1
mir-128-3p	Day0	t(12;21)	X15_FC_MRD	0.29	2	6	0.75	0.37755	1
mir-222-3p	Day0	t(12;21)	X15_FC_MRD	0.29	2	6	0.75	0.37755	1
mir-222-3p	Day15	Whole cohort	X15_FC_MRD	6.8	2	14	0.75	0.360748	1
mir-128-3p	Day0	t(12;21)	X15_FC_MRD	0.091	4	4	0.75	0.349924	1
mir-222-3p	Day0	t(12;21)	X15_FC_MRD	0.091	4	4	0.75	0.349924	1
mir-181b-5p	Day15	t(12;21)	X15_FC_MRD	0.091	3	4	0.75	0.328283	1
mir-181b-5p	Day15	t(12;21)	X15_FC_MRD	0.15	3	4	0.75	0.328283	1
mir-181a-5p	Day15vs0	t(12;21)	X15_FC_MRD	0.09	4	3	0.75	0.328283	1
mir-128-3p	Day8vs0	Normal karyotype	X15_FC_MRD	0.3	4	3	0.75	0.328283	1
mir-222-3p	Day0	Normal karyotype	X15_FC_MRD	0.7	3	4	0.75	0.328283	1
mir-181b-5p	Day0	Normal karyotype	X15_FC_MRD	0.3	4	3	0.75	0.260009	1
mir-181b-5p	Day8	Normal karyotype	X15_FC_MRD	0.7	3	4	0.75	0.260009	1
mir-181b-5p	Day8	t(12;21)	X15_FC_MRD	0.091	4	4	0.75	0.260009	1
mir-181b-5p	Day8vs0	Normal karyotype	X15_FC_MRD	0.7	3	4	0.75	0.260009	1
mir-181a-5p	Day0	Normal karyotype	X15_FC_MRD	0.3	4	3	0.75	0.260009	1
mir-181a-5p	Day8	t(12;21)	X15_FC_MRD	0.091	4	4	0.75	0.260009	1
mir-181a-5p	Day8vs0	Normal karyotype	X15_FC_MRD	0.3	4	3	0.75	0.260009	1
mir-181a-5p	Day8vs0	t(12;21)	X15_FC_MRD	0.091	4	4	0.75	0.260009	1
mir-128-3p	Day0	Normal karyotype	X15_FC_MRD	0.3	4	3	0.75	0.260009	1
mir-128-3p	Day15	t(12;21)	X15_FC_MRD	0.29	2	4	0.75	0.260009	1
mir-128-3p	Day15vs0	t(12;21)	X15_FC_MRD	0.09	4	2	0.75	0.260009	1
mir-222-3p	Day8	t(12;21)	X15_FC_MRD	0.091	4	4	0.75	0.260009	1
mir-222-3p	Day8vs0	t(12;21)	X15_FC_MRD	0.091	4	4	0.75	0.260009	1
mir-181a-5p	Day8	Whole cohort	X15_FC_MRD	6.8	2	18	0.75	0.245803	1
mir-222-3p	Day15vs0	t(12;21)	X15_FC_MRD	0.09	4	3	0.75	0.233504	1
mir-181a-5p	Day15vs0	Hyperdiploid	X15_FC_MRD	0.07	2	2	0.75	0.0570481	1
mir-181a-5p	Day15vs0	Hyperdiploid	X15_FC_MRD	0.2	2	2	0.75	0.0570481	1
mir-128-3p	Day15	Hyperdiploid	X15_FC_MRD	0.07	2	2	0.75	0.0570481	1
mir-128-3p	Day15	Hyperdiploid	X15_FC_MRD	0.2	2	2	0.75	0.0570481	1
mir-128-3p	Day15vs0	Hyperdiploid	X15_FC_MRD	0.07	2	2	0.75	0.0570481	1
mir-128-3p	Day15vs0	Hyperdiploid	X15_FC_MRD	0.2	2	2	0.75	0.0570481	1
mir-181a-5p	Day15vs0	Whole cohort	X15_FC_MRD	2.3	3	13	0.74359	0.461532	1
mir-128-3p	Day15	Whole cohort	X15_FC_MRD	0.09	10	5	0.74	0.420073	1
mir-128-3p	Day8vs0	Whole cohort	X15_FC_MRD	0.3	7	12	0.738095	0.480023	0.996167
mir-128-3p	Day8vs0	Whole cohort	X15_FC_MRD	0.3	7	12	0.738095	0.480023	0.996167
mir-128-3p	Day8	Whole cohort	X15_FC_MRD	6.8	2	17	0.735294	0.202263	1
mir-181b-5p	Day8vs0	Whole cohort	X15_FC_MRD	1.17	4	16	0.734375	0.494799	0.973951
mir-181b-5p	Day8	Whole cohort	X15_FC_MRD	1.17	4	16	0.734375	0.485581	0.983169
mir-181b-5p	Day15	Whole cohort	X15_FC_MRD	0.29	8	8	0.734375	0.45322	1
mir-181a-5p	Day15	Whole cohort	X15_FC_MRD	0.008	15	1	0.733333	NA	NA
mir-181a-5p	Day15	Whole cohort	X15_FC_MRD	0.01	15	1	0.733333	NA	NA
mir-181a-5p	Day15	Whole cohort	X15_FC_MRD	0.023	15	1	0.733333	NA	NA
mir-222-3p	Day15vs0	Whole cohort	X15_FC_MRD	0.008	15	1	0.733333	NA	NA
mir-222-3p	Day15vs0	Whole cohort	X15_FC_MRD	0.01	15	1	0.733333	NA	NA
mir-222-3p	Day15vs0	Whole cohort	X15_FC_MRD	0.023	15	1	0.733333	NA	NA
mir-181a-5p	Day8	t(12;21)	X15_FC_MRD	0.09	5	3	0.733333	0.330599	1
mir-222-3p	Day8	t(12;21)	X15_FC_MRD	0.09	5	3	0.733333	0.330599	1
mir-128-3p	Day0	t(12;21)	X15_FC_MRD	0.09	5	3	0.733333	0.309933	1
mir-222-3p	Day15vs0	Whole cohort	X15_FC_MRD	0.58	5	11	0.727273	0.441076	1
mir-222-3p	Day15	Whole cohort	X15_FC_MRD	0.07	11	5	0.727273	0.441076	1
mir-128-3p	Day15	Whole cohort	X15_FC_MRD	0.07	11	4	0.727273	0.338942	1
mir-181b-5p	Day8	Whole cohort	X15_FC_MRD	0.09	14	6	0.72619	0.448026	1
mir-222-3p	Day8vs0	Whole cohort	X15_FC_MRD	0.09	14	6	0.72619	0.445449	1
mir-222-3p	Day8vs0	Whole cohort	X15_FC_MRD	0.091	13	7	0.725275	0.469373	0.981176
mir-128-3p	Day0	Whole cohort	X15_FC_MRD	1.17	4	18	0.722222	0.472266	0.972179
mir-181b-5p	Day15vs0	Whole cohort	X15_FC_MRD	2.3	3	13	0.717949	0.465002	0.970896
mir-222-3p	Day15	Whole cohort	X15_FC_MRD	0.09	10	6	0.716667	0.448619	0.984714
mir-181b-5p	Day15vs0	Whole cohort	X15_FC_MRD	0.09	10	6	0.716667	0.413265	1
mir-128-3p	Day15	Whole cohort	X15_FC_MRD	10.14	1	14	0.714286	NA	NA
mir-181b-5p	Day8vs0	t(12;21)	X15_FC_MRD	0.3	1	7	0.714286	NA	NA
mir-181a-5p	Day0	t(12;21)	X15_FC_MRD	0.3	1	7	0.714286	NA	NA
mir-181a-5p	Day0	Whole cohort	X15_FC_MRD	0.09	14	8	0.714286	0.468577	0.959994
mir-181b-5p	Day8	Whole cohort	X15_FC_MRD	0.091	13	7	0.714286	0.457781	0.970791
mir-222-3p	Day15vs0	Whole cohort	X15_FC_MRD	6.8	2	14	0.714286	0.138369	1
mir-181b-5p	Day15vs0	Whole cohort	X15_FC_MRD	0.07	11	5	0.709091	0.342892	1
mir-181b-5p	Day8vs0	Whole cohort	X15_FC_MRD	0.7	5	15	0.706667	0.470127	0.943207
mir-181a-5p	Day0	Whole cohort	X15_FC_MRD	0.07	15	7	0.704762	0.427985	0.981538
mir-128-3p	Day0	Whole cohort	X15_FC_MRD	0.07	15	7	0.704762	0.419309	0.990215
mir-181a-5p	Day8vs0	Whole cohort	X15_FC_MRD	1.17	4	16	0.703125	0.379219	1
mir-181b-5p	Day8	Whole cohort	X15_FC_MRD	0.58	6	14	0.702381	0.464819	0.939943
mir-128-3p	Day8	Whole cohort	X15_FC_MRD	0.03	14	5	0.7	0.419145	0.980855
mir-128-3p	Day8	Whole cohort	X15_FC_MRD	0.03	14	5	0.7	0.419145	0.980855
mir-128-3p	Day8	Whole cohort	X15_FC_MRD	0.03	14	5	0.7	0.419145	0.980855
mir-128-3p	Day8	Whole cohort	X15_FC_MRD	0.07	14	5	0.7	0.419145	0.980855
mir-181b-5p	Day0	Normal karyotype	X15_FC_MRD	0.15	5	2	0.7	0.261739	1
mir-181b-5p	Day8vs0	Normal karyotype	X15_FC_MRD	1.17	2	5	0.7	0.261739	1
mir-181a-5p	Day0	Normal karyotype	X15_FC_MRD	0.15	5	2	0.7	0.261739	1
mir-181a-5p	Day15vs0	t(12;21)	X15_FC_MRD	0.29	2	5	0.7	0.261739	1
mir-128-3p	Day0	Normal karyotype	X15_FC_MRD	0.15	5	2	0.7	0.261739	1
mir-181b-5p	Day0	Normal karyotype	X15_FC_MRD	1.17	2	5	0.7	0.0648991	1
mir-181a-5p	Day15vs0	t(12;21)	X15_FC_MRD	0.03	5	2	0.7	0.0648991	1
mir-181a-5p	Day15vs0	t(12;21)	X15_FC_MRD	0.03	5	2	0.7	0.0648991	1
mir-222-3p	Day0	Normal karyotype	X15_FC_MRD	1.17	2	5	0.7	0.0648991	1
mir-181a-5p	Day8vs0	Normal karyotype	X15_FC_MRD	1.17	2	5	0.7	0.0648991	1
mir-181b-5p	Day15	Whole cohort	X15_FC_MRD	0.091	9	7	0.698413	0.411026	0.9858
mir-181b-5p	Day15	Whole cohort	X15_FC_MRD	0.15	9	7	0.698413	0.411026	0.9858
mir-181b-5p	Day15	Whole cohort	X15_FC_MRD	0.15	9	7	0.698413	0.411026	0.9858
mir-181b-5p	Day15	Whole cohort	X15_FC_MRD	0.2	9	7	0.698413	0.411026	0.9858
mir-181a-5p	Day0	Whole cohort	X15_FC_MRD	0.15	11	11	0.694215	0.465598	0.922831
mir-181a-5p	Day0	Whole cohort	X15_FC_MRD	0.15	11	11	0.694215	0.465598	0.922831
mir-222-3p	Day8	Whole cohort	X15_FC_MRD	0.7	5	15	0.693333	0.403506	0.983161
mir-222-3p	Day8vs0	Whole cohort	X15_FC_MRD	0.03	15	5	0.693333	0.368207	1
mir-222-3p	Day8vs0	Whole cohort	X15_FC_MRD	0.03	15	5	0.693333	0.368207	1
mir-222-3p	Day8vs0	Whole cohort	X15_FC_MRD	0.03	15	5	0.693333	0.368207	1
mir-222-3p	Day8vs0	Whole cohort	X15_FC_MRD	0.07	15	5	0.693333	0.368207	1
mir-181b-5p	Day0	Whole cohort	X15_FC_MRD	0.07	15	7	0.685714	0.393654	0.977775
mir-181a-5p	Day15	Whole cohort	X15_FC_MRD	0.09	10	6	0.683333	0.383865	0.982802
mir-128-3p	Day8	Whole cohort	X15_FC_MRD	1.17	4	15	0.683333	0.299528	1
mir-128-3p	Day15vs0	Whole cohort	X15_FC_MRD	0.07	11	4	0.681818	0.347091	1
mir-128-3p	Day8	Whole cohort	X15_FC_MRD	0.09	13	6	0.679487	0.419523	0.939451
mir-222-3p	Day8	Whole cohort	X15_FC_MRD	0.09	14	6	0.678571	0.402766	0.954377
mir-181b-5p	Day15vs0	Whole cohort	X15_FC_MRD	6.8	2	14	0.678571	0.374072	0.98307
mir-181a-5p	Day15vs0	Whole cohort	X15_FC_MRD	6.8	2	14	0.678571	0.277868	1
mir-181a-5p	Day15	Whole cohort	X15_FC_MRD	6.8	2	14	0.678571	0.0352625	1
mir-181b-5p	Day0	Whole cohort	X15_FC_MRD	0.58	6	16	0.677083	0.353585	1
mir-181a-5p	Day15	Whole cohort	X15_FC_MRD	0.07	11	5	0.672727	0.320853	1
mir-222-3p	Day15	Whole cohort	X15_FC_MRD	0.29	8	8	0.671875	0.383197	0.960553
mir-222-3p	Day8vs0	Whole cohort	X15_FC_MRD	0.2	10	10	0.67	0.413452	0.926548
mir-181b-5p	Day0	Whole cohort	X15_FC_MRD	0.09	14	8	0.669643	0.403361	0.935925
mir-181b-5p	Day0	Hyperdiploid	X15_FC_MRD	0.008	6	1	0.666667	NA	NA
mir-181b-5p	Day0	Hyperdiploid	X15_FC_MRD	6.8	1	6	0.666667	NA	NA
mir-181b-5p	Day8	Normal karyotype	X15_FC_MRD	2.3	1	6	0.666667	NA	NA
mir-181b-5p	Day15	Whole cohort	X15_FC_MRD	10.14	1	15	0.666667	NA	NA
mir-181b-5p	Day15	Hyperdiploid	X15_FC_MRD	0.008	3	1	0.666667	NA	NA
mir-181b-5p	Day15	Hyperdiploid	X15_FC_MRD	0.01	3	1	0.666667	NA	NA
mir-181b-5p	Day15	Hyperdiploid	X15_FC_MRD	0.023	3	1	0.666667	NA	NA
mir-181b-5p	Day15	t(12;21)	X15_FC_MRD	0.3	1	6	0.666667	NA	NA
mir-181b-5p	Day15vs0	Hyperdiploid	X15_FC_MRD	0.008	3	1	0.666667	NA	NA
mir-181b-5p	Day15vs0	Hyperdiploid	X15_FC_MRD	0.01	3	1	0.666667	NA	NA
mir-181b-5p	Day15vs0	Hyperdiploid	X15_FC_MRD	0.023	3	1	0.666667	NA	NA
mir-181a-5p	Day15	Whole cohort	X15_FC_MRD	10.14	1	15	0.666667	NA	NA
mir-128-3p	Day8	Whole cohort	X15_FC_MRD	0.008	18	1	0.666667	NA	NA
mir-181a-5p	Day0	Hyperdiploid	X15_FC_MRD	6.8	1	6	0.666667	NA	NA
mir-181a-5p	Day8	Normal karyotype	X15_FC_MRD	2.3	1	6	0.666667	NA	NA
mir-181a-5p	Day15	Hyperdiploid	X15_FC_MRD	0.008	3	1	0.666667	NA	NA
mir-181a-5p	Day15	Hyperdiploid	X15_FC_MRD	0.01	3	1	0.666667	NA	NA
mir-181a-5p	Day15	Hyperdiploid	X15_FC_MRD	0.023	3	1	0.666667	NA	NA
mir-181a-5p	Day8vs0	Normal karyotype	X15_FC_MRD	0.03	6	1	0.666667	NA	NA
mir-181a-5p	Day15vs0	Hyperdiploid	X15_FC_MRD	0.008	3	1	0.666667	NA	NA
mir-181a-5p	Day15vs0	Hyperdiploid	X15_FC_MRD	0.01	3	1	0.666667	NA	NA
mir-181a-5p	Day15vs0	Hyperdiploid	X15_FC_MRD	0.023	3	1	0.666667	NA	NA
mir-128-3p	Day0	Hyperdiploid	X15_FC_MRD	6.8	1	6	0.666667	NA	NA
mir-128-3p	Day8	Normal karyotype	X15_FC_MRD	0.03	6	1	0.666667	NA	NA
mir-128-3p	Day8	Normal karyotype	X15_FC_MRD	2.3	1	6	0.666667	NA	NA
mir-128-3p	Day15	Hyperdiploid	X15_FC_MRD	6.8	1	3	0.666667	NA	NA
mir-128-3p	Day8vs0	Normal karyotype	X15_FC_MRD	0.03	6	1	0.666667	NA	NA
mir-128-3p	Day15vs0	Hyperdiploid	X15_FC_MRD	0.008	3	1	0.666667	NA	NA
mir-128-3p	Day15vs0	Hyperdiploid	X15_FC_MRD	0.01	3	1	0.666667	NA	NA
mir-128-3p	Day15vs0	Hyperdiploid	X15_FC_MRD	0.023	3	1	0.666667	NA	NA
mir-222-3p	Day8	Normal karyotype	X15_FC_MRD	0.03	6	1	0.666667	NA	NA
mir-222-3p	Day15	Hyperdiploid	X15_FC_MRD	0.008	3	1	0.666667	NA	NA
mir-222-3p	Day15	Hyperdiploid	X15_FC_MRD	0.01	3	1	0.666667	NA	NA
mir-222-3p	Day15	Hyperdiploid	X15_FC_MRD	0.023	3	1	0.666667	NA	NA
mir-222-3p	Day8vs0	Normal karyotype	X15_FC_MRD	0.03	6	1	0.666667	NA	NA
mir-222-3p	Day15vs0	Hyperdiploid	X15_FC_MRD	0.008	3	1	0.666667	NA	NA
mir-222-3p	Day15vs0	Hyperdiploid	X15_FC_MRD	0.01	3	1	0.666667	NA	NA
mir-222-3p	Day15vs0	Hyperdiploid	X15_FC_MRD	0.023	3	1	0.666667	NA	NA
mir-181a-5p	Day0	Whole cohort	X15_FC_MRD	0.29	9	13	0.666667	0.423717	0.909616
mir-181a-5p	Day0	Whole cohort	X15_FC_MRD	0.3	7	15	0.666667	0.387087	0.946246
mir-181a-5p	Day0	Whole cohort	X15_FC_MRD	0.3	7	15	0.666667	0.387087	0.946246
mir-181a-5p	Day15vs0	Whole cohort	X15_FC_MRD	0.7	4	12	0.666667	0.376714	0.956619
mir-181a-5p	Day15vs0	Whole cohort	X15_FC_MRD	1.17	4	12	0.666667	0.376714	0.956619
mir-181a-5p	Day8	Whole cohort	X15_FC_MRD	0.01	18	2	0.666667	0.37497	0.958363
mir-181a-5p	Day8	Whole cohort	X15_FC_MRD	0.023	18	2	0.666667	0.37497	0.958363
mir-181a-5p	Day15vs0	Whole cohort	X15_FC_MRD	0.09	10	6	0.666667	0.363969	0.969364
mir-181a-5p	Day0	Whole cohort	X15_FC_MRD	0.58	6	16	0.666667	0.344978	0.988356
mir-222-3p	Day15	Whole cohort	X15_FC_MRD	0.03	12	4	0.666667	0.329053	1
mir-222-3p	Day15	Whole cohort	X15_FC_MRD	0.03	12	4	0.666667	0.329053	1
mir-222-3p	Day15	Whole cohort	X15_FC_MRD	0.03	12	4	0.666667	0.329053	1
mir-181a-5p	Day0	Whole cohort	X15_FC_MRD	2.3	3	19	0.666667	0.290169	1
mir-181a-5p	Day8vs0	t(12;21)	X15_FC_MRD	0.09	5	3	0.666667	0.233302	1
mir-181b-5p	Day8vs0	t(12;21)	X15_FC_MRD	0.15	3	5	0.666667	0.223563	1
mir-181a-5p	Day0	t(12;21)	X15_FC_MRD	0.09	5	3	0.666667	0.214032	1
mir-222-3p	Day0	t(12;21)	X15_FC_MRD	0.09	5	3	0.666667	0.214032	1
mir-181a-5p	Day8	t(12;21)	X15_FC_MRD	0.03	6	2	0.666667	0.204699	1
mir-181a-5p	Day8	t(12;21)	X15_FC_MRD	0.03	6	2	0.666667	0.204699	1
mir-222-3p	Day8	t(12;21)	X15_FC_MRD	0.03	6	2	0.666667	0.204699	1
mir-222-3p	Day8	t(12;21)	X15_FC_MRD	0.03	6	2	0.666667	0.204699	1
mir-181a-5p	Day8	Normal karyotype	X15_FC_MRD	0.7	3	4	0.666667	0.176676	1
mir-128-3p	Day8	t(12;21)	X15_FC_MRD	0.09	4	3	0.666667	0.176676	1
mir-181b-5p	Day15vs0	t(12;21)	X15_FC_MRD	0.09	4	3	0.666667	0.158852	1
mir-128-3p	Day8	Normal karyotype	X15_FC_MRD	0.7	3	4	0.666667	0.158852	1
mir-222-3p	Day8	Normal karyotype	X15_FC_MRD	0.3	4	3	0.666667	0.158852	1
mir-181b-5p	Day8	Normal karyotype	X15_FC_MRD	0.3	4	3	0.666667	0.0133453	1
mir-181b-5p	Day15vs0	Normal karyotype	X15_FC_MRD	0.3	3	2	0.666667	0.0133453	1
mir-181a-5p	Day15	Normal karyotype	X15_FC_MRD	0.7	2	3	0.666667	0.0133453	1
mir-181a-5p	Day15	Normal karyotype	X15_FC_MRD	1.17	2	3	0.666667	0.0133453	1
mir-181a-5p	Day8vs0	Hyperdiploid	X15_FC_MRD	0.01	3	2	0.666667	0.0133453	1
mir-181a-5p	Day8vs0	Hyperdiploid	X15_FC_MRD	0.023	3	2	0.666667	0.0133453	1
mir-181a-5p	Day8vs0	Hyperdiploid	X15_FC_MRD	0.07	3	2	0.666667	0.0133453	1
mir-128-3p	Day0	Normal karyotype	X15_FC_MRD	0.7	3	4	0.666667	0.0133453	1
mir-128-3p	Day8vs0	Hyperdiploid	X15_FC_MRD	0.01	3	2	0.666667	0.0133453	1
mir-128-3p	Day8vs0	Hyperdiploid	X15_FC_MRD	0.023	3	2	0.666667	0.0133453	1
mir-128-3p	Day8vs0	Hyperdiploid	X15_FC_MRD	0.07	3	2	0.666667	0.0133453	1
mir-181b-5p	Day15	Normal karyotype	X15_FC_MRD	0.3	3	2	0.666667	0	1
mir-181b-5p	Day15	Normal karyotype	X15_FC_MRD	0.7	2	3	0.666667	0	1
mir-181b-5p	Day15	Normal karyotype	X15_FC_MRD	1.17	2	3	0.666667	0	1
mir-181a-5p	Day8	t(12;21)	X15_FC_MRD	0.29	2	6	0.666667	0	1
mir-181a-5p	Day8vs0	Hyperdiploid	X15_FC_MRD	0.2	2	3	0.666667	0	1
mir-128-3p	Day0	t(12;21)	X15_FC_MRD	0.03	6	2	0.666667	0	1
mir-128-3p	Day0	t(12;21)	X15_FC_MRD	0.03	6	2	0.666667	0	1
mir-128-3p	Day8vs0	Hyperdiploid	X15_FC_MRD	0.2	2	3	0.666667	0	1
mir-222-3p	Day0	t(12;21)	X15_FC_MRD	0.03	6	2	0.666667	0	1
mir-222-3p	Day0	t(12;21)	X15_FC_MRD	0.03	6	2	0.666667	0	1
mir-222-3p	Day8	t(12;21)	X15_FC_MRD	0.29	2	6	0.666667	0	1
mir-222-3p	Day15vs0	Normal karyotype	X15_FC_MRD	0.3	3	2	0.666667	0	1
mir-128-3p	Day15	Whole cohort	X15_FC_MRD	0.29	8	7	0.660714	0.325273	0.996156
mir-181b-5p	Day8vs0	Whole cohort	X15_FC_MRD	0.091	13	7	0.659341	0.371181	0.9475
mir-181a-5p	Day8	Whole cohort	X15_FC_MRD	1.17	4	16	0.65625	0.343941	0.968559
mir-128-3p	Day0	Whole cohort	X15_FC_MRD	0.03	16	6	0.65625	0.333612	0.978888
mir-128-3p	Day0	Whole cohort	X15_FC_MRD	0.03	16	6	0.65625	0.333612	0.978888
mir-128-3p	Day0	Whole cohort	X15_FC_MRD	0.03	16	6	0.65625	0.333612	0.978888
mir-128-3p	Day15	Whole cohort	X15_FC_MRD	6.8	2	13	0.653846	0.385555	0.922137
mir-128-3p	Day8	Whole cohort	X15_FC_MRD	0.58	6	13	0.653846	0.322865	0.984827
mir-181a-5p	Day8	Whole cohort	X15_FC_MRD	0.7	5	15	0.653333	0.38619	0.920477
mir-181b-5p	Day8	Whole cohort	X15_FC_MRD	0.03	15	5	0.653333	0.342709	0.963958
mir-181b-5p	Day8	Whole cohort	X15_FC_MRD	0.03	15	5	0.653333	0.342709	0.963958
mir-181b-5p	Day8	Whole cohort	X15_FC_MRD	0.03	15	5	0.653333	0.342709	0.963958
mir-181b-5p	Day8	Whole cohort	X15_FC_MRD	0.07	15	5	0.653333	0.342709	0.963958
mir-181a-5p	Day15	Whole cohort	X15_FC_MRD	0.091	9	7	0.650794	0.362147	0.939441
mir-181a-5p	Day15	Whole cohort	X15_FC_MRD	0.15	9	7	0.650794	0.362147	0.939441
mir-181a-5p	Day15	Whole cohort	X15_FC_MRD	0.15	9	7	0.650794	0.362147	0.939441
mir-181a-5p	Day15	Whole cohort	X15_FC_MRD	0.2	9	7	0.650794	0.362147	0.939441
mir-222-3p	Day15vs0	Whole cohort	X15_FC_MRD	0.3	6	10	0.65	0.347067	0.952933
mir-222-3p	Day15vs0	Whole cohort	X15_FC_MRD	0.3	6	10	0.65	0.347067	0.952933
mir-181a-5p	Day0	Whole cohort	X15_FC_MRD	0.091	13	9	0.649573	0.395841	0.903304
mir-128-3p	Day0	Whole cohort	X15_FC_MRD	2.3	3	19	0.649123	0.34892	0.949325
mir-181b-5p	Day0	Whole cohort	X15_FC_MRD	2.3	3	19	0.649123	0.242593	1
mir-222-3p	Day0	Whole cohort	X15_FC_MRD	2.3	3	19	0.649123	0.144544	1
mir-222-3p	Day8	Whole cohort	X15_FC_MRD	0.091	13	7	0.648352	0.384565	0.912138
mir-222-3p	Day0	Whole cohort	X15_FC_MRD	0.07	15	7	0.647619	0.348403	0.946835
mir-222-3p	Day8vs0	Whole cohort	X15_FC_MRD	0.29	9	11	0.646465	0.384866	0.908063
mir-181b-5p	Day15vs0	Whole cohort	X15_FC_MRD	0.7	4	12	0.645833	0.372197	0.91947
mir-181b-5p	Day15vs0	Whole cohort	X15_FC_MRD	1.17	4	12	0.645833	0.372197	0.91947
mir-128-3p	Day8vs0	Whole cohort	X15_FC_MRD	0.29	9	10	0.644444	0.381984	0.906905
mir-128-3p	Day15vs0	Whole cohort	X15_FC_MRD	0.008	14	1	0.642857	NA	NA
mir-128-3p	Day15vs0	Whole cohort	X15_FC_MRD	0.01	14	1	0.642857	NA	NA
mir-128-3p	Day15vs0	Whole cohort	X15_FC_MRD	0.023	14	1	0.642857	NA	NA
mir-181a-5p	Day15	Whole cohort	X15_FC_MRD	0.29	8	8	0.640625	0.348257	0.932993
mir-181b-5p	Day15vs0	Whole cohort	X15_FC_MRD	0.29	8	8	0.640625	0.341015	0.940235
mir-222-3p	Day8vs0	Whole cohort	X15_FC_MRD	0.3	7	13	0.637363	0.342703	0.932022
mir-222-3p	Day8vs0	Whole cohort	X15_FC_MRD	0.3	7	13	0.637363	0.342703	0.932022
mir-181a-5p	Day15vs0	Whole cohort	X15_FC_MRD	0.07	11	5	0.636364	0.285031	0.987696
mir-128-3p	Day0	Whole cohort	X15_FC_MRD	0.58	6	16	0.635417	0.380308	0.890525
mir-181b-5p	Day0	Whole cohort	X15_FC_MRD	0.03	16	6	0.635417	0.302938	0.967895
mir-181b-5p	Day0	Whole cohort	X15_FC_MRD	0.03	16	6	0.635417	0.302938	0.967895
mir-181b-5p	Day0	Whole cohort	X15_FC_MRD	0.03	16	6	0.635417	0.302938	0.967895
mir-222-3p	Day15	Whole cohort	X15_FC_MRD	0.091	9	7	0.634921	0.342112	0.927729
mir-222-3p	Day15	Whole cohort	X15_FC_MRD	0.15	9	7	0.634921	0.342112	0.927729
mir-222-3p	Day15	Whole cohort	X15_FC_MRD	0.15	9	7	0.634921	0.342112	0.927729
mir-222-3p	Day15	Whole cohort	X15_FC_MRD	0.2	9	7	0.634921	0.342112	0.927729
mir-222-3p	Day0	Whole cohort	X15_FC_MRD	0.09	14	8	0.633929	0.362415	0.905442
mir-181a-5p	Day0	Whole cohort	X15_FC_MRD	0.2	10	12	0.633333	0.390387	0.87628
mir-128-3p	Day8vs0	Whole cohort	X15_FC_MRD	0.2	10	9	0.633333	0.366517	0.900149
mir-181b-5p	Day8vs0	Whole cohort	X15_FC_MRD	0.09	14	6	0.630952	0.313683	0.948222
mir-128-3p	Day0	Whole cohort	X15_FC_MRD	0.3	7	15	0.628571	0.385363	0.87178
mir-128-3p	Day0	Whole cohort	X15_FC_MRD	0.3	7	15	0.628571	0.385363	0.87178
mir-181b-5p	Day0	Whole cohort	X15_FC_MRD	0.15	11	11	0.628099	0.383192	0.873006
mir-181b-5p	Day0	Whole cohort	X15_FC_MRD	0.15	11	11	0.628099	0.383192	0.873006
mir-128-3p	Day0	Whole cohort	X15_FC_MRD	0.09	14	8	0.625	0.336598	0.913402
mir-181a-5p	Day0	Whole cohort	X15_FC_MRD	0.03	16	6	0.625	0.322361	0.927639
mir-181a-5p	Day0	Whole cohort	X15_FC_MRD	0.03	16	6	0.625	0.322361	0.927639
mir-181a-5p	Day0	Whole cohort	X15_FC_MRD	0.03	16	6	0.625	0.322361	0.927639
mir-128-3p	Day15vs0	Whole cohort	X15_FC_MRD	0.29	8	7	0.625	0.305501	0.944499
mir-222-3p	Day15vs0	Whole cohort	X15_FC_MRD	0.29	8	8	0.625	0.304226	0.945774
mir-128-3p	Day15vs0	t(12;21)	X15_FC_MRD	0.29	2	4	0.625	0	1
mir-181b-5p	Day8	Whole cohort	X15_FC_MRD	0.2	10	10	0.62	0.348105	0.891895
mir-128-3p	Day15	Whole cohort	X15_FC_MRD	0.58	5	10	0.62	0.249157	0.990843
mir-181b-5p	Day0	Whole cohort	X15_FC_MRD	0.3	7	15	0.619048	0.316139	0.921956
mir-181b-5p	Day0	Whole cohort	X15_FC_MRD	0.3	7	15	0.619048	0.316139	0.921956
mir-181a-5p	Day15	Whole cohort	X15_FC_MRD	0.3	6	10	0.616667	0.293729	0.939604
mir-181a-5p	Day15	Whole cohort	X15_FC_MRD	0.3	6	10	0.616667	0.293729	0.939604
mir-181a-5p	Day8vs0	Whole cohort	X15_FC_MRD	0.15	11	9	0.616162	0.35735	0.874973
mir-181a-5p	Day8vs0	Whole cohort	X15_FC_MRD	0.15	11	9	0.616162	0.35735	0.874973
mir-181a-5p	Day8	Whole cohort	X15_FC_MRD	0.091	13	7	0.615385	0.354694	0.876075
mir-222-3p	Day8	Whole cohort	X15_FC_MRD	0.03	15	5	0.613333	0.302709	0.923958
mir-222-3p	Day8	Whole cohort	X15_FC_MRD	0.03	15	5	0.613333	0.302709	0.923958
mir-222-3p	Day8	Whole cohort	X15_FC_MRD	0.03	15	5	0.613333	0.302709	0.923958
mir-222-3p	Day8	Whole cohort	X15_FC_MRD	0.07	15	5	0.613333	0.302709	0.923958
mir-128-3p	Day0	Whole cohort	X15_FC_MRD	0.7	5	17	0.611765	0.322729	0.900801
mir-128-3p	Day15	Whole cohort	X15_FC_MRD	0.091	9	6	0.611111	0.254933	0.967289
mir-128-3p	Day15	Whole cohort	X15_FC_MRD	0.15	9	6	0.611111	0.254933	0.967289
mir-128-3p	Day15	Whole cohort	X15_FC_MRD	0.15	9	6	0.611111	0.254933	0.967289
mir-128-3p	Day15	Whole cohort	X15_FC_MRD	0.2	9	6	0.611111	0.254933	0.967289
mir-128-3p	Day15	Whole cohort	X15_FC_MRD	0.03	12	3	0.611111	0.141048	1
mir-128-3p	Day15	Whole cohort	X15_FC_MRD	0.03	12	3	0.611111	0.141048	1
mir-128-3p	Day15	Whole cohort	X15_FC_MRD	0.03	12	3	0.611111	0.141048	1
mir-181b-5p	Day8	Whole cohort	X15_FC_MRD	0.01	18	2	0.611111	0.0465523	1
mir-181b-5p	Day8	Whole cohort	X15_FC_MRD	0.023	18	2	0.611111	0.0465523	1
mir-181a-5p	Day15vs0	Whole cohort	X15_FC_MRD	0.29	8	8	0.609375	0.306209	0.912541
mir-181a-5p	Day8	Whole cohort	X15_FC_MRD	0.09	14	6	0.607143	0.327537	0.886749
mir-222-3p	Day8vs0	Whole cohort	X15_FC_MRD	0.15	11	9	0.606061	0.341261	0.870861
mir-222-3p	Day8vs0	Whole cohort	X15_FC_MRD	0.15	11	9	0.606061	0.341261	0.870861
mir-181a-5p	Day8vs0	Whole cohort	X15_FC_MRD	0.3	7	13	0.604396	0.287608	0.921183
mir-181a-5p	Day8vs0	Whole cohort	X15_FC_MRD	0.3	7	13	0.604396	0.287608	0.921183
mir-181a-5p	Day15	Whole cohort	X15_FC_MRD	0.03	12	4	0.604167	0.17804	1
mir-181a-5p	Day15	Whole cohort	X15_FC_MRD	0.03	12	4	0.604167	0.17804	1
mir-181a-5p	Day15	Whole cohort	X15_FC_MRD	0.03	12	4	0.604167	0.17804	1
mir-181b-5p	Day15vs0	Whole cohort	X15_FC_MRD	0.091	9	7	0.603175	0.272709	0.93364
mir-181b-5p	Day15vs0	Whole cohort	X15_FC_MRD	0.15	9	7	0.603175	0.272709	0.93364
mir-181b-5p	Day15vs0	Whole cohort	X15_FC_MRD	0.15	9	7	0.603175	0.272709	0.93364
mir-181b-5p	Day15vs0	Whole cohort	X15_FC_MRD	0.2	9	7	0.603175	0.272709	0.93364
mir-181b-5p	Day15	Whole cohort	X15_FC_MRD	0.008	15	1	0.6	NA	NA
mir-181b-5p	Day15	Whole cohort	X15_FC_MRD	0.01	15	1	0.6	NA	NA
mir-181b-5p	Day15	Whole cohort	X15_FC_MRD	0.023	15	1	0.6	NA	NA
mir-181a-5p	Day15vs0	Whole cohort	X15_FC_MRD	0.008	15	1	0.6	NA	NA
mir-181a-5p	Day15vs0	Whole cohort	X15_FC_MRD	0.01	15	1	0.6	NA	NA
mir-181a-5p	Day15vs0	Whole cohort	X15_FC_MRD	0.023	15	1	0.6	NA	NA
mir-222-3p	Day15	Whole cohort	X15_FC_MRD	0.008	15	1	0.6	NA	NA
mir-128-3p	Day15	t(12;21)	X15_FC_MRD	0.3	1	5	0.6	NA	NA
mir-222-3p	Day15	Whole cohort	X15_FC_MRD	0.01	15	1	0.6	NA	NA
mir-128-3p	Day15vs0	t(12;21)	X15_FC_MRD	0.03	5	1	0.6	NA	NA
mir-128-3p	Day15vs0	t(12;21)	X15_FC_MRD	0.03	5	1	0.6	NA	NA
mir-222-3p	Day15	Whole cohort	X15_FC_MRD	0.023	15	1	0.6	NA	NA
mir-128-3p	Day15vs0	Whole cohort	X15_FC_MRD	0.09	10	5	0.6	0.274649	0.925351
mir-181a-5p	Day8vs0	Whole cohort	X15_FC_MRD	0.7	5	15	0.6	0.272035	0.927965
mir-181a-5p	Day0	t(12;21)	X15_FC_MRD	0.15	3	5	0.6	0.156896	1
mir-181b-5p	Day8	Normal karyotype	X15_FC_MRD	1.17	2	5	0.6	0.119909	1
mir-181b-5p	Day15vs0	t(12;21)	X15_FC_MRD	0.29	2	5	0.6	0.119909	1
mir-181a-5p	Day0	Hyperdiploid	X15_FC_MRD	0.01	5	2	0.6	0.119909	1
mir-222-3p	Day15vs0	t(12;21)	X15_FC_MRD	0.29	2	5	0.6	0.119909	1
mir-128-3p	Day8	Normal karyotype	X15_FC_MRD	1.17	2	5	0.6	0.0632418	1
mir-128-3p	Day8vs0	t(12;21)	X15_FC_MRD	0.29	2	5	0.6	0.0632418	1
mir-128-3p	Day8	Normal karyotype	X15_FC_MRD	0.15	5	2	0.6	0.0632418	1
mir-128-3p	Day8	t(12;21)	X15_FC_MRD	0.03	5	2	0.6	0.0632418	1
mir-128-3p	Day8	t(12;21)	X15_FC_MRD	0.03	5	2	0.6	0.0632418	1
mir-222-3p	Day0	Hyperdiploid	X15_FC_MRD	0.01	5	2	0.6	0.0632418	1
mir-222-3p	Day8	Normal karyotype	X15_FC_MRD	1.17	2	5	0.6	0.0632418	1
mir-222-3p	Day8vs0	Normal karyotype	X15_FC_MRD	0.15	5	2	0.6	0.0632418	1
mir-181b-5p	Day8vs0	Normal karyotype	X15_FC_MRD	0.15	5	2	0.6	0	1
mir-181b-5p	Day15vs0	t(12;21)	X15_FC_MRD	0.03	5	2	0.6	0	1
mir-181b-5p	Day15vs0	t(12;21)	X15_FC_MRD	0.03	5	2	0.6	0	1
mir-222-3p	Day8	t(12;21)	X15_FC_MRD	0.15	3	5	0.6	0	1
mir-222-3p	Day15vs0	t(12;21)	X15_FC_MRD	0.03	5	2	0.6	0	1
mir-222-3p	Day15vs0	t(12;21)	X15_FC_MRD	0.03	5	2	0.6	0	1
mir-181b-5p	Day0	Whole cohort	X15_FC_MRD	0.29	9	13	0.598291	0.337245	0.859336
mir-128-3p	Day15	Whole cohort	X15_FC_MRD	0.3	6	9	0.592593	0.256001	0.929184
mir-128-3p	Day15	Whole cohort	X15_FC_MRD	0.3	6	9	0.592593	0.256001	0.929184
mir-181b-5p	Day0	Whole cohort	X15_FC_MRD	0.2	10	12	0.591667	0.341001	0.842332
mir-128-3p	Day15	Whole cohort	X15_FC_MRD	0.7	4	11	0.590909	0.154311	1
mir-128-3p	Day15	Whole cohort	X15_FC_MRD	1.17	4	11	0.590909	0.154311	1
mir-128-3p	Day8vs0	Whole cohort	X15_FC_MRD	0.09	13	6	0.589744	0.279371	0.900116
mir-181b-5p	Day8vs0	Whole cohort	X15_FC_MRD	0.03	15	5	0.586667	0.22054	0.952793
mir-181b-5p	Day8vs0	Whole cohort	X15_FC_MRD	0.03	15	5	0.586667	0.22054	0.952793
mir-181b-5p	Day8vs0	Whole cohort	X15_FC_MRD	0.03	15	5	0.586667	0.22054	0.952793
mir-181b-5p	Day8vs0	Whole cohort	X15_FC_MRD	0.07	15	5	0.586667	0.22054	0.952793
mir-181a-5p	Day8	Whole cohort	X15_FC_MRD	0.58	6	14	0.583333	0.310397	0.856269
mir-181a-5p	Day15vs0	Whole cohort	X15_FC_MRD	0.3	6	10	0.583333	0.260543	0.906124
mir-181a-5p	Day15vs0	Whole cohort	X15_FC_MRD	0.3	6	10	0.583333	0.260543	0.906124
mir-222-3p	Day0	Whole cohort	X15_FC_MRD	0.03	16	6	0.583333	0.256163	0.910504
mir-222-3p	Day0	Whole cohort	X15_FC_MRD	0.03	16	6	0.583333	0.256163	0.910504
mir-222-3p	Day0	Whole cohort	X15_FC_MRD	0.03	16	6	0.583333	0.256163	0.910504
mir-222-3p	Day15	Whole cohort	X15_FC_MRD	0.3	6	10	0.583333	0.248287	0.91838
mir-222-3p	Day15	Whole cohort	X15_FC_MRD	0.3	6	10	0.583333	0.248287	0.91838
mir-222-3p	Day15vs0	Whole cohort	X15_FC_MRD	0.09	10	6	0.583333	0.246171	0.920496
mir-222-3p	Day15	Whole cohort	X15_FC_MRD	0.7	4	12	0.583333	0.175751	0.990916
mir-222-3p	Day15	Whole cohort	X15_FC_MRD	1.17	4	12	0.583333	0.175751	0.990916
mir-181b-5p	Day15vs0	Whole cohort	X15_FC_MRD	0.03	12	4	0.583333	0.172294	0.994372
mir-181b-5p	Day15vs0	Whole cohort	X15_FC_MRD	0.03	12	4	0.583333	0.172294	0.994372
mir-181b-5p	Day15vs0	Whole cohort	X15_FC_MRD	0.03	12	4	0.583333	0.172294	0.994372
mir-181a-5p	Day0	t(12;21)	X15_FC_MRD	0.29	2	6	0.583333	0.15742	1
mir-128-3p	Day8	Normal karyotype	X15_FC_MRD	0.3	4	3	0.583333	0.0668375	1
mir-181b-5p	Day15vs0	t(12;21)	X15_FC_MRD	0.091	3	4	0.583333	0.0668375	1
mir-181b-5p	Day15vs0	t(12;21)	X15_FC_MRD	0.15	3	4	0.583333	0.0668375	1
mir-222-3p	Day8	Normal karyotype	X15_FC_MRD	0.7	3	4	0.583333	0.0668375	1
mir-128-3p	Day8vs0	t(12;21)	X15_FC_MRD	0.091	3	4	0.583333	0.0582998	1
mir-128-3p	Day8vs0	t(12;21)	X15_FC_MRD	0.15	3	4	0.583333	0.0582998	1
mir-222-3p	Day8vs0	Normal karyotype	X15_FC_MRD	0.3	4	3	0.583333	0.0582998	1
mir-222-3p	Day8vs0	Normal karyotype	X15_FC_MRD	0.7	3	4	0.583333	0	1
mir-181b-5p	Day8	Whole cohort	X15_FC_MRD	0.3	7	13	0.582418	0.295468	0.869367
mir-181b-5p	Day8	Whole cohort	X15_FC_MRD	0.3	7	13	0.582418	0.295468	0.869367
mir-181b-5p	Day8	Whole cohort	X15_FC_MRD	10.14	1	19	0.578947	NA	NA
mir-128-3p	Day0	Whole cohort	X15_FC_MRD	0.15	11	11	0.578512	0.323631	0.833394
mir-128-3p	Day0	Whole cohort	X15_FC_MRD	0.15	11	11	0.578512	0.323631	0.833394
mir-181b-5p	Day0	Whole cohort	X15_FC_MRD	0.7	5	17	0.576471	0.226963	0.925978
mir-181a-5p	Day8vs0	Whole cohort	X15_FC_MRD	0.29	9	11	0.575758	0.303226	0.84829
mir-128-3p	Day0	Whole cohort	X15_FC_MRD	0.29	9	13	0.57265	0.321419	0.82388
mir-128-3p	Day0	Whole cohort	X15_FC_MRD	0.091	13	9	0.57265	0.296075	0.849224
mir-222-3p	Day0	t(12;21)	X15_FC_MRD	0.3	1	7	0.571429	NA	NA
mir-128-3p	Day8vs0	Whole cohort	X15_FC_MRD	0.091	12	7	0.571429	0.28702	0.855837
mir-181b-5p	Day8vs0	Whole cohort	X15_FC_MRD	0.58	6	14	0.571429	0.266462	0.876395
mir-181b-5p	Day8vs0	Whole cohort	X15_FC_MRD	0.2	10	10	0.57	0.289604	0.850396
mir-181b-5p	Day15	Whole cohort	X15_FC_MRD	0.3	6	10	0.566667	0.248836	0.884497
mir-181b-5p	Day15	Whole cohort	X15_FC_MRD	0.3	6	10	0.566667	0.248836	0.884497
mir-181a-5p	Day0	Whole cohort	X15_FC_MRD	0.7	5	17	0.564706	0.219696	0.909716
mir-222-3p	Day0	Whole cohort	X15_FC_MRD	0.58	6	16	0.5625	0.276089	0.848911
mir-222-3p	Day0	Whole cohort	X15_FC_MRD	0.3	7	15	0.561905	0.300418	0.823392
mir-222-3p	Day0	Whole cohort	X15_FC_MRD	0.3	7	15	0.561905	0.300418	0.823392
mir-128-3p	Day8	Whole cohort	X15_FC_MRD	10.14	1	18	0.555556	NA	NA
mir-222-3p	Day0	Whole cohort	X15_FC_MRD	0.29	9	13	0.555556	0.302886	0.808225
mir-222-3p	Day0	Whole cohort	X15_FC_MRD	0.091	13	9	0.555556	0.280592	0.830519
mir-181a-5p	Day15vs0	Whole cohort	X15_FC_MRD	0.091	9	7	0.555556	0.233245	0.877866
mir-181a-5p	Day15vs0	Whole cohort	X15_FC_MRD	0.15	9	7	0.555556	0.233245	0.877866
mir-181a-5p	Day15vs0	Whole cohort	X15_FC_MRD	0.15	9	7	0.555556	0.233245	0.877866
mir-181a-5p	Day15vs0	Whole cohort	X15_FC_MRD	0.2	9	7	0.555556	0.233245	0.877866
mir-128-3p	Day15vs0	Whole cohort	X15_FC_MRD	0.03	12	3	0.555556	0.18231	0.928801
mir-128-3p	Day15vs0	Whole cohort	X15_FC_MRD	0.03	12	3	0.555556	0.18231	0.928801
mir-128-3p	Day15vs0	Whole cohort	X15_FC_MRD	0.03	12	3	0.555556	0.18231	0.928801
mir-128-3p	Day15	t(12;21)	X15_FC_MRD	0.091	3	3	0.555556	0	1
mir-128-3p	Day15	t(12;21)	X15_FC_MRD	0.15	3	3	0.555556	0	1
mir-222-3p	Day8	Whole cohort	X15_FC_MRD	0.01	18	2	0.555556	0	1
mir-222-3p	Day8	Whole cohort	X15_FC_MRD	0.023	18	2	0.555556	0	1
mir-222-3p	Day8vs0	Whole cohort	X15_FC_MRD	0.01	18	2	0.555556	0	1
mir-222-3p	Day8vs0	Whole cohort	X15_FC_MRD	0.023	18	2	0.555556	0	1
mir-181b-5p	Day8	Whole cohort	X15_FC_MRD	0.29	9	11	0.555556	0.278142	0.83297
mir-181b-5p	Day8	Whole cohort	X15_FC_MRD	0.15	11	9	0.555556	0.277401	0.83371
mir-181b-5p	Day8	Whole cohort	X15_FC_MRD	0.15	11	9	0.555556	0.277401	0.83371
mir-222-3p	Day0	Whole cohort	X15_FC_MRD	0.15	11	11	0.553719	0.291731	0.815707
mir-222-3p	Day0	Whole cohort	X15_FC_MRD	0.15	11	11	0.553719	0.291731	0.815707
mir-181a-5p	Day8	Whole cohort	X15_FC_MRD	0.2	10	10	0.55	0.281422	0.818578
mir-222-3p	Day15vs0	Whole cohort	X15_FC_MRD	0.07	11	5	0.545455	0.172725	0.918184
mir-181b-5p	Day15	Whole cohort	X15_FC_MRD	0.7	4	12	0.541667	0.159151	0.924182
mir-181b-5p	Day15	Whole cohort	X15_FC_MRD	1.17	4	12	0.541667	0.159151	0.924182
mir-181a-5p	Day15	Whole cohort	X15_FC_MRD	0.7	4	12	0.541667	0.130136	0.953197
mir-181a-5p	Day15	Whole cohort	X15_FC_MRD	1.17	4	12	0.541667	0.130136	0.953197
mir-181b-5p	Day15	Whole cohort	X15_FC_MRD	2.3	3	13	0.538462	0.0516487	1
mir-181a-5p	Day15	Whole cohort	X15_FC_MRD	2.3	3	13	0.538462	0	1
mir-128-3p	Day15vs0	Whole cohort	X15_FC_MRD	0.091	9	6	0.537037	0.197232	0.876842
mir-128-3p	Day15vs0	Whole cohort	X15_FC_MRD	0.15	9	6	0.537037	0.197232	0.876842
mir-128-3p	Day15vs0	Whole cohort	X15_FC_MRD	0.15	9	6	0.537037	0.197232	0.876842
mir-128-3p	Day15vs0	Whole cohort	X15_FC_MRD	0.2	9	6	0.537037	0.197232	0.876842
mir-222-3p	Day15	Whole cohort	X15_FC_MRD	10.14	1	15	0.533333	NA	NA
mir-128-3p	Day0	t(12;21)	X15_FC_MRD	0.15	3	5	0.533333	0.0532422	1
mir-222-3p	Day0	t(12;21)	X15_FC_MRD	0.15	3	5	0.533333	0.0532422	1
mir-181b-5p	Day8	t(12;21)	X15_FC_MRD	0.15	3	5	0.533333	0	1
mir-181a-5p	Day8	t(12;21)	X15_FC_MRD	0.15	3	5	0.533333	0	1
mir-181a-5p	Day8vs0	t(12;21)	X15_FC_MRD	0.15	3	5	0.533333	0	1
mir-222-3p	Day8vs0	t(12;21)	X15_FC_MRD	0.15	3	5	0.533333	0	1
mir-181a-5p	Day8	Whole cohort	X15_FC_MRD	0.3	7	13	0.527473	0.239045	0.8159
mir-181a-5p	Day8	Whole cohort	X15_FC_MRD	0.3	7	13	0.527473	0.239045	0.8159
mir-181a-5p	Day8	Whole cohort	X15_FC_MRD	10.14	1	19	0.526316	NA	NA
mir-222-3p	Day8	Whole cohort	X15_FC_MRD	10.14	1	19	0.526316	NA	NA
mir-181a-5p	Day8	Whole cohort	X15_FC_MRD	0.29	9	11	0.525253	0.252864	0.797641
mir-181b-5p	Day8vs0	Whole cohort	X15_FC_MRD	0.29	9	11	0.525253	0.250393	0.800112
mir-222-3p	Day0	Whole cohort	X15_FC_MRD	0.2	10	12	0.525	0.268553	0.781447
mir-128-3p	Day8vs0	Whole cohort	X15_FC_MRD	0.03	14	5	0.514286	0.176502	0.85207
mir-128-3p	Day8vs0	Whole cohort	X15_FC_MRD	0.03	14	5	0.514286	0.176502	0.85207
mir-128-3p	Day8vs0	Whole cohort	X15_FC_MRD	0.03	14	5	0.514286	0.176502	0.85207
mir-128-3p	Day8vs0	Whole cohort	X15_FC_MRD	0.07	14	5	0.514286	0.176502	0.85207
mir-128-3p	Day0	Whole cohort	X15_FC_MRD	0.2	10	12	0.508333	0.251236	0.765431
mir-181b-5p	Day8vs0	Whole cohort	X15_FC_MRD	0.3	7	13	0.505495	0.218006	0.792983
mir-181b-5p	Day8vs0	Whole cohort	X15_FC_MRD	0.3	7	13	0.505495	0.218006	0.792983
mir-181a-5p	Day8	Whole cohort	X15_FC_MRD	0.15	11	9	0.505051	0.233852	0.776249
mir-181a-5p	Day8	Whole cohort	X15_FC_MRD	0.15	11	9	0.505051	0.233852	0.776249
mir-181b-5p	Day8vs0	Whole cohort	X15_FC_MRD	0.15	11	9	0.505051	0.220384	0.789717
mir-181b-5p	Day8vs0	Whole cohort	X15_FC_MRD	0.15	11	9	0.505051	0.220384	0.789717
mir-181b-5p	Day0	Normal karyotype	X15_FC_MRD	0.03	6	1	0.5	NA	NA
mir-181b-5p	Day15vs0	Normal karyotype	X15_FC_MRD	0.03	4	1	0.5	NA	NA
mir-181b-5p	Day15vs0	Normal karyotype	X15_FC_MRD	0.15	4	1	0.5	NA	NA
mir-181b-5p	Day15vs0	t(12;21)	X15_FC_MRD	0.3	1	6	0.5	NA	NA
mir-181a-5p	Day0	Hyperdiploid	X15_FC_MRD	0.008	6	1	0.5	NA	NA
mir-181a-5p	Day0	Normal karyotype	X15_FC_MRD	0.03	6	1	0.5	NA	NA
mir-181a-5p	Day8	Normal karyotype	X15_FC_MRD	0.03	6	1	0.5	NA	NA
mir-128-3p	Day0	Hyperdiploid	X15_FC_MRD	0.008	6	1	0.5	NA	NA
mir-128-3p	Day0	Normal karyotype	X15_FC_MRD	0.03	6	1	0.5	NA	NA
mir-128-3p	Day8	Hyperdiploid	X15_FC_MRD	0.008	4	1	0.5	NA	NA
mir-128-3p	Day15vs0	Normal karyotype	X15_FC_MRD	0.03	4	1	0.5	NA	NA
mir-128-3p	Day15vs0	Normal karyotype	X15_FC_MRD	0.15	4	1	0.5	NA	NA
mir-222-3p	Day0	Hyperdiploid	X15_FC_MRD	6.8	1	6	0.5	NA	NA
mir-222-3p	Day8	Hyperdiploid	X15_FC_MRD	0.008	4	1	0.5	NA	NA
mir-222-3p	Day15	Normal karyotype	X15_FC_MRD	2.3	1	4	0.5	NA	NA
mir-222-3p	Day15vs0	t(12;21)	X15_FC_MRD	0.3	1	6	0.5	NA	NA
mir-181a-5p	Day15vs0	Whole cohort	X15_FC_MRD	0.03	12	4	0.5	0.133677	0.866323
mir-181a-5p	Day15vs0	Whole cohort	X15_FC_MRD	0.03	12	4	0.5	0.133677	0.866323
mir-181a-5p	Day15vs0	Whole cohort	X15_FC_MRD	0.03	12	4	0.5	0.133677	0.866323
mir-181a-5p	Day8	Normal karyotype	X15_FC_MRD	1.17	2	5	0.5	0.0199088	0.980091
mir-128-3p	Day8vs0	Normal karyotype	X15_FC_MRD	0.15	5	2	0.5	0.0199088	0.980091
mir-181b-5p	Day8vs0	t(12;21)	X15_FC_MRD	0.29	2	6	0.5	0.0154839	0.984516
mir-181b-5p	Day0	Normal karyotype	X15_FC_MRD	0.7	3	4	0.5	0	1
mir-181b-5p	Day8	Hyperdiploid	X15_FC_MRD	0.01	3	2	0.5	0	1
mir-181b-5p	Day8	Hyperdiploid	X15_FC_MRD	0.023	3	2	0.5	0	1
mir-181b-5p	Day8	Hyperdiploid	X15_FC_MRD	0.07	3	2	0.5	0	1
mir-181b-5p	Day8	Normal karyotype	X15_FC_MRD	0.15	5	2	0.5	0	1
mir-181b-5p	Day15	Hyperdiploid	X15_FC_MRD	0.07	2	2	0.5	0	1
mir-181b-5p	Day15	Hyperdiploid	X15_FC_MRD	0.2	2	2	0.5	0	1
mir-181b-5p	Day8vs0	Hyperdiploid	X15_FC_MRD	0.2	2	3	0.5	0	1
mir-181b-5p	Day8vs0	Normal karyotype	X15_FC_MRD	0.3	4	3	0.5	0	1
mir-181a-5p	Day0	Normal karyotype	X15_FC_MRD	0.7	3	4	0.5	0	1
mir-181a-5p	Day8	Hyperdiploid	X15_FC_MRD	0.01	3	2	0.5	0	1
mir-181a-5p	Day8	Hyperdiploid	X15_FC_MRD	0.023	3	2	0.5	0	1
mir-181a-5p	Day8	Hyperdiploid	X15_FC_MRD	0.07	3	2	0.5	0	1
mir-181a-5p	Day8	Normal karyotype	X15_FC_MRD	0.3	4	3	0.5	0	1
mir-181a-5p	Day15	Hyperdiploid	X15_FC_MRD	0.07	2	2	0.5	0	1
mir-181a-5p	Day15	Hyperdiploid	X15_FC_MRD	0.2	2	2	0.5	0	1
mir-181a-5p	Day15	Normal karyotype	X15_FC_MRD	0.3	3	2	0.5	0	1
mir-181a-5p	Day8vs0	Normal karyotype	X15_FC_MRD	0.7	3	4	0.5	0	1
mir-181a-5p	Day15vs0	Normal karyotype	X15_FC_MRD	0.3	3	2	0.5	0	1
mir-181a-5p	Day15vs0	t(12;21)	X15_FC_MRD	0.091	3	4	0.5	0	1
mir-181a-5p	Day15vs0	t(12;21)	X15_FC_MRD	0.15	3	4	0.5	0	1
mir-128-3p	Day8	t(12;21)	X15_FC_MRD	0.091	3	4	0.5	0	1
mir-128-3p	Day8	t(12;21)	X15_FC_MRD	0.15	3	4	0.5	0	1
mir-222-3p	Day15	Hyperdiploid	X15_FC_MRD	0.07	2	2	0.5	0	1
mir-222-3p	Day15	Hyperdiploid	X15_FC_MRD	0.2	2	2	0.5	0	1
mir-222-3p	Day15	Normal karyotype	X15_FC_MRD	0.3	3	2	0.5	0	1
mir-222-3p	Day8vs0	Hyperdiploid	X15_FC_MRD	0.01	3	2	0.5	0	1
mir-222-3p	Day8vs0	Hyperdiploid	X15_FC_MRD	0.023	3	2	0.5	0	1
mir-222-3p	Day8vs0	Hyperdiploid	X15_FC_MRD	0.07	3	2	0.5	0	1
mir-222-3p	Day8vs0	Normal karyotype	X15_FC_MRD	1.17	2	5	0.5	0	1
mir-222-3p	Day15vs0	Hyperdiploid	X15_FC_MRD	0.07	2	2	0.5	0	1
mir-222-3p	Day15vs0	Hyperdiploid	X15_FC_MRD	0.2	2	2	0.5	0	1
mir-222-3p	Day15vs0	t(12;21)	X15_FC_MRD	0.091	3	4	0.5	0	1
mir-222-3p	Day15vs0	t(12;21)	X15_FC_MRD	0.15	3	4	0.5	0	1
mir-222-3p	Day8	Whole cohort	X15_FC_MRD	0.29	9	11	0.494949	0.213851	0.776048
mir-222-3p	Day8	Whole cohort	X15_FC_MRD	0.3	7	13	0.494505	0.184253	0.804758
mir-222-3p	Day8	Whole cohort	X15_FC_MRD	0.3	7	13	0.494505	0.184253	0.804758
mir-181b-5p	Day15	Whole cohort	X15_FC_MRD	0.58	5	11	0.490909	0.161207	0.820612
mir-181b-5p	Day15vs0	Whole cohort	X15_FC_MRD	0.58	5	11	0.490909	0.156997	0.824822
mir-181a-5p	Day15	Whole cohort	X15_FC_MRD	0.58	5	11	0.490909	0.145408	0.83641
mir-181a-5p	Day15vs0	Whole cohort	X15_FC_MRD	0.58	5	11	0.490909	0.141388	0.84043
mir-222-3p	Day15	Whole cohort	X15_FC_MRD	0.58	5	11	0.490909	0.135265	0.846553
mir-222-3p	Day15	Whole cohort	X15_FC_MRD	2.3	3	13	0.487179	0	1
mir-222-3p	Day8	Whole cohort	X15_FC_MRD	0.15	11	9	0.484848	0.207364	0.762333
mir-222-3p	Day8	Whole cohort	X15_FC_MRD	0.15	11	9	0.484848	0.207364	0.762333
mir-181a-5p	Day8vs0	Whole cohort	X15_FC_MRD	0.091	13	7	0.483516	0.211647	0.755386
mir-181b-5p	Day15vs0	Whole cohort	X15_FC_MRD	0.3	6	10	0.483333	0.167074	0.799593
mir-181b-5p	Day15vs0	Whole cohort	X15_FC_MRD	0.3	6	10	0.483333	0.167074	0.799593
mir-181a-5p	Day8	Whole cohort	X15_FC_MRD	0.03	15	5	0.48	0.185084	0.774916
mir-181a-5p	Day8	Whole cohort	X15_FC_MRD	0.03	15	5	0.48	0.185084	0.774916
mir-181a-5p	Day8	Whole cohort	X15_FC_MRD	0.03	15	5	0.48	0.185084	0.774916
mir-181a-5p	Day8	Whole cohort	X15_FC_MRD	0.07	15	5	0.48	0.185084	0.774916
mir-181a-5p	Day8vs0	Whole cohort	X15_FC_MRD	0.58	6	14	0.47619	0.136508	0.815873
mir-181b-5p	Day0	Whole cohort	X15_FC_MRD	1.17	4	18	0.472222	0.095721	0.848723
mir-222-3p	Day0	Whole cohort	X15_FC_MRD	0.7	5	17	0.470588	0.139638	0.801539
mir-181a-5p	Day8vs0	Whole cohort	X15_FC_MRD	0.2	10	10	0.47	0.20047	0.73953
mir-128-3p	Day8	Whole cohort	X15_FC_MRD	0.29	9	10	0.466667	0.177233	0.7561
mir-128-3p	Day8vs0	Whole cohort	X15_FC_MRD	0.15	11	8	0.465909	0.187957	0.743861
mir-128-3p	Day8vs0	Whole cohort	X15_FC_MRD	0.15	11	8	0.465909	0.187957	0.743861
mir-222-3p	Day15vs0	Whole cohort	X15_FC_MRD	0.091	9	7	0.460317	0.118573	0.802062
mir-222-3p	Day15vs0	Whole cohort	X15_FC_MRD	0.15	9	7	0.460317	0.118573	0.802062
mir-222-3p	Day15vs0	Whole cohort	X15_FC_MRD	0.15	9	7	0.460317	0.118573	0.802062
mir-222-3p	Day15vs0	Whole cohort	X15_FC_MRD	0.2	9	7	0.460317	0.118573	0.802062
mir-222-3p	Day15vs0	Whole cohort	X15_FC_MRD	0.03	12	4	0.458333	0.046803	0.869864
mir-222-3p	Day15vs0	Whole cohort	X15_FC_MRD	0.03	12	4	0.458333	0.046803	0.869864
mir-222-3p	Day15vs0	Whole cohort	X15_FC_MRD	0.03	12	4	0.458333	0.046803	0.869864
mir-128-3p	Day8	Whole cohort	X15_FC_MRD	0.3	7	12	0.452381	0.112285	0.792477
mir-128-3p	Day8	Whole cohort	X15_FC_MRD	0.3	7	12	0.452381	0.112285	0.792477
mir-181a-5p	Day0	Whole cohort	X15_FC_MRD	1.17	4	18	0.444444	0.0928482	0.796041
mir-222-3p	Day0	Whole cohort	X15_FC_MRD	1.17	4	18	0.444444	0.0375266	0.851362
mir-128-3p	Day15vs0	t(12;21)	X15_FC_MRD	0.091	3	3	0.444444	0	1
mir-128-3p	Day15vs0	t(12;21)	X15_FC_MRD	0.15	3	3	0.444444	0	1
mir-128-3p	Day8	Whole cohort	X15_FC_MRD	0.15	11	8	0.443182	0.16103	0.725334
mir-128-3p	Day8	Whole cohort	X15_FC_MRD	0.15	11	8	0.443182	0.16103	0.725334
mir-181a-5p	Day8vs0	Whole cohort	X15_FC_MRD	0.09	14	6	0.440476	0.162855	0.718098
mir-181a-5p	Day8vs0	Whole cohort	X15_FC_MRD	0.03	15	5	0.44	0.13024	0.74976
mir-181a-5p	Day8vs0	Whole cohort	X15_FC_MRD	0.03	15	5	0.44	0.13024	0.74976
mir-181a-5p	Day8vs0	Whole cohort	X15_FC_MRD	0.03	15	5	0.44	0.13024	0.74976
mir-181a-5p	Day8vs0	Whole cohort	X15_FC_MRD	0.07	15	5	0.44	0.13024	0.74976
mir-222-3p	Day8	Whole cohort	X15_FC_MRD	0.2	10	10	0.43	0.158891	0.701109
mir-128-3p	Day15	Whole cohort	X15_FC_MRD	2.3	3	12	0.416667	0	0.866219
mir-222-3p	Day8vs0	t(12;21)	X15_FC_MRD	0.29	2	6	0.416667	0	1
mir-181b-5p	Day0	Whole cohort	X15_FC_MRD	0.091	13	9	0.401709	0.130644	0.672775
mir-128-3p	Day8	Whole cohort	X15_FC_MRD	0.2	10	9	0.4	0.125542	0.674458
mir-128-3p	Day8	Whole cohort	X15_FC_MRD	0.091	12	7	0.380952	0.109453	0.652451
mir-222-3p	Day8	Whole cohort	X15_FC_MRD	0.58	6	14	0.380952	0.0882054	0.673699
mir-181b-5p	Day8	t(12;21)	X15_FC_MRD	0.29	2	6	0.333333	0	1
mir-181a-5p	Day8vs0	t(12;21)	X15_FC_MRD	0.29	2	6	0.333333	0	1
mir-128-3p	Day8	Whole cohort	X15_FC_MRD	0.01	17	2	0.323529	0	0.968353
mir-128-3p	Day8	Whole cohort	X15_FC_MRD	0.023	17	2	0.323529	0	0.968353
mir-181a-5p	Day0	Normal karyotype	X15_FC_MRD	1.17	2	5	0.3	0	0.935101
